# Supplementary material for: Modelling Growth and Form of the Scleractinian Coral Pocillopora verrucosa and the Influence of Hydrodynamics
Source: PLoS Comput Biol. 2013 Jan 10;9(1):e1002849. doi: 10.1371/journal.pcbi.1002849 (PMC3542083; doi:10.1371/journal.pcbi.1002849)
Supplement: Text S1 — This file demonstrates a MATLAB script describing COMSOL routines (v3.5a) and parameter settings that were used in our advection-diffusion simulations for the first growth step. Note that the script contains a large set of coordinates which were generated by our simulation code. These co-ordinates were used to interpolate the results from COMSOL after the advection-diffusion simulations. (M) [file pcbi.1002849.s004.M]

% COMSOL Multiphysics Model M-file
% Generated by COMSOL COMSOL 3.5a (COMSOL 3.5.0.608, $Date: 2009/05/11 07:38:49 $)

flclear fem
% COMSOL version
clear vrsn
vrsn.name = 'COMSOL 3.5';
vrsn.ext = 'a';
vrsn.major = 0;
vrsn.build = 608;
vrsn.rcs =  '$Name: v35ap $';
vrsn.date = '$Date: 2007/10/10 16:07:51 $';
fem.version = vrsn;

% Geometry
g1=block3('0.6','0.6','0.4','base','center','pos',{'0','0','0.15'},'axis',{'0','0','1'},'rot','0');
% Import CAD data
garr = geomimport('C:\PATH_TO_STL_FILE\InitialObject.stl', ...
'repairtol','1.0E-5', ...
'faceangle',(27.132403)*pi/180, ...
'neighangle',(15.053523)*pi/180, ...
'sdim',3);
[g2]=deal(garr{:});
g3 = geomcomp({g2,g1},'ns',{'CO1','BLK1'},'sf','BLK1-CO1','repairtol',1.0E-6,'face','none','edge','all');
% Constants
fem.const = {'c_0','1[mol/m^3]',...
				'rho0','1.0e3 [kg/m^3]', ...
				'eta0','5.0e-2 [Pa*s]', ...
				'Uin','0.05 [m/s]', ...
			    'D','1.0e-1[m^2/s]'}; 
% Scalar expressions
fem.expr = {'c_in','c_0*exp(-(t[1/s]-3)^2)'};
% Geometry
% Analyzed geometry
clear s
s.objs={g3};
s.name={'CO2'};
s.tags={'g3'};
fem.draw=struct('s',s);
fem.geom=geomcsg(fem,'repairtol',1.0E-5);
% Initialize mesh
fem.mesh=meshinit(fem, ...
                  'hauto',6, ...
                  'hpnt',20, ...
                  'xscale',1.0, ...
                  'yscale',1.0, ...
                  'zscale',1.0, ...
                  'jiggle','on', ...
                  'methodfac','tri');
 % Application mode 1
clear appl
appl.mode.class = 'FlNavierStokes';
appl.mode.type = 'cartesian';
appl.dim = {'u','v','w','p','nxw','nyw','nzw'};
appl.sdim = {'x','y','z'};
appl.name = 'ns';
appl.shape = {'shlag(2,''u'')','shlag(2,''v'')','shlag(2,''w'')','shlag(1,''p'')'};
appl.gporder = {4,2};
appl.cporder = {2,1};
appl.sshape = 2;
appl.border = 'off';
appl.assignsuffix = '_ns';
clear prop
prop.elemdefault='Lagp2p1';
prop.analysis='static';
prop.cornersmoothing='Off';
weakconstr.value = 'off';
weakconstr.dim = {'lm1','lm2','lm3','lm4'};
prop.weakconstr = weakconstr;
prop.constrtype='ideal';
appl.prop = prop;
clear bnd
bnd.U0out = {'0','0','0','0'};
bnd.v0 = {'0','0','0','0'};
bnd.opentype = {'ntotstress','ntotstress','ntotstress','ntotstress'};
bnd.u0 = {'Uin','0','0','0'};
bnd.Fbnd = {{'0';'0';'0'},{'0';'0';'0'},{'0';'0';'0'},{'0';'0';'0'}};
bnd.p0 = {'0','0','0','0'};
bnd.type = {'inlet','open','walltype','outlet'};
bnd.velType = {'u0','U0in','U0in','U0in'};
bnd.walltype = {'noslip','noslip','noslip','noslip'};
bnd.w0 = {'0','0','0','0'};
bnd.inttype = {'cont','cont','cont','cont'};
bnd.vw = {'0','0','0','0'};
bnd.U0in = {'1','1','1','Uin'};
bnd.ww = {'0','0','0','0'};
bnd.uw = {'0','0','0','0'};
bnd.name = {'','','',''};
bnd.outtype = {'p','p','p','p'};
bnd.f0 = {'0','0','0','0'};
bnd.intype = {'uv','uv','uv','uv'};
bnd.stresstype = {'totstress','totstress','totstress','totstress'};
bnd.ind = [1,2,3,2,2, ...
3,3,3,3,3,3,3,3,3,3,3,3,3,3,3,3,3,3,3,3,3,3,3,3,3,3,3,3,3,3,3, ...
3,3,3,3,3,3,3,3,3,3,3,3,3,3,3,3,3,3,3,3,3,3,3,3,3,3,3,3,3,3,3, ...
3,3,3,3,3,3,3,3,3,3,3,3,3,3,3,3,3,3,3,3,3,3,3,3,3,3,3,3,3,3,3, ...
3,3,3,3,3,3,3,3,3,3,3,3,3,3,3,3,3,3,3,3,3,3,3,3,3,3,3,3,3,4];
appl.bnd = bnd;
clear equ
equ.eta = {'eta0'};
equ.delsd = {'0.25'};
equ.gporder = {{1;1;1;2}};
equ.gls = {'0'};
equ.sdtype = {'gls'};
equ.artstabtype = {'navierstokes'};
equ.delcd = {'0.35'};
equ.F_z = {'0'};
equ.impreson = {'0'};
equ.idon = {'0'};
equ.F_y = {'0'};
equ.gijgij = {'0'};
equ.rho = {'rho0'};
equ.delps = {'1'};
equ.usedElement = {'Lagp2p1'};
equ.cporder = {{1;1;1;2}};
equ.g = {'0'};
equ.F_x = {'0'};
equ.pson = {'0'};
equ.usesGMG = {'0'};
equ.delid = {'0.5'};
equ.init = {{'0';'0';'0';'0';'0';'0';'0'}};
equ.shape = {[1;2;3;4]};
equ.cdon = {'1'};
equ.stabElmType = {'usesGMG'};
equ.sdon = {'1'};
equ.cdtype = {'sc'};
equ.ck = {'0.1'};
equ.usage = {1};
equ.finestMCelem = {'Lagp2p1'};
equ.usesELM = {'0'};
equ.ind = [1];
appl.equ = equ;
appl.var = {'visc_vel_fact','10'};
fem.appl{1} = appl;
% Application mode 2
clear appl
appl.mode.class = 'FlConvDiff';
appl.mode.type = 'cartesian';
appl.dim = {'c'};
appl.sdim = {'x','y','z'};
appl.name = 'cd';
appl.shape = {'shlag(2,''c'')'};
appl.gporder = 4;
appl.cporder = 2;
appl.sshape = 2;
appl.border = 'off';
appl.assignsuffix = '_cd';
clear prop
prop.elemdefault='Lag2';
prop.analysis='static';
prop.equform='noncons';
clear weakconstr
weakconstr.value = 'off';
weakconstr.dim = {'lm1'};
prop.weakconstr = weakconstr;
prop.constrtype='ideal';
prop.frame='ref';
appl.prop = prop;
clear bnd
bnd.d = {'1','1','1','1'};
bnd.Dbnd = {{'0'},{'0'},{'0'},{'0'}};
bnd.c0 = {{'0'},{'0'},{'0'},{'c_0'}};
bnd.name = '';
bnd.N = {{'0'},{'0'},{'0'},{'0'}};
bnd.type =  {{'Nc'},{'C'},{'N0'},{'C'}};
bnd.ind = [4,4,2,4,4, ...
2,2,2,2,2,2,2,2,2,2,2,2,2,2,2,2,2,2,2,2,2,2,2,2,2,2,2,2,2,2,2, ...
2,2,2,2,2,2,2,2,2,2,2,2,2,2,2,2,2,2,2,2,2,2,2,2,2,2,2,2,2,2,2, ...
2,2,2,2,2,2,2,2,2,2,2,2,2,2,2,2,2,2,2,2,2,2,2,2,2,2,2,2,2,2,2, ...
2,2,2,2,2,2,2,2,2,2,2,2,2,2,2,2,2,2,2,2,2,2,2,2,2,2,2,2,2,4];
appl.bnd = bnd;
clear equ
equ.cporder = 1;
equ.D = {{'D'}};
equ.delsd = {{'0.25'}};
equ.delid = {{'0.5'}};
equ.init = {{'0'}};
equ.shape = {[1]};
equ.cdon = {{'0'}};
equ.w = {{'w'}};
equ.gporder = {{1}};
equ.dtensor = {{{'1','0','0';'0','1','0';'0','0','1'}}};
equ.v = {{'v'}};
equ.u = {{'u'}};
equ.sdon = {{'1'}};
equ.sdtype = {{'pgc'}};
equ.Dts = {{'1'}};
equ.delcd = {{'0.35'}};
equ.cdtype = {{'sc'}};
equ.R = {{'0'}};
equ.dtype = {{'iso'}};
equ.idon = {{'0'}};
equ.usage = {1};
equ.ind = [1];
appl.equ = equ;
fem.appl{2} = appl;
fem.sdim = {'x','y','z'};
fem.frame = {'ref'};
% Simplify expressions
fem.simplify = 'on';
fem.border = 1;
fem.outsshape = 1;
clear units;
units.basesystem = 'SI';
fem.units = units;
% Global expressions
fem.globalexpr = {};
% Scalar expressions
fem.expr = {};
% Global expressions
fem.globalexpr = {};
% Functions
clear fcns
fem.functions = {};
% Solution form
fem.solform = 'weak';
% ODE Settings
clear ode
clear units;
units.basesystem = 'SI';
ode.units = units;
fem.ode=ode;
% Multiphysics
fem=multiphysics(fem);
% Extend mesh
fem.xmesh=meshextend(fem, ...
         'geoms',[1], ...
       'eqvars','on', ...
      'cplbndeq','on', ...
	    'cplbndsh','off', ...
       'linshape',[]);    
 fem.sol=femstatic(fem, ...
                   'method','eliminate', ...
                   'nullfun','auto', ...
                   'complexfun','off', ...
                   'matherr','on', ...
                   'solfile','off', ...
                   'conjugate','off', ...
                   'symmetric','auto', ...
                   'solcomp',{'w','v','u','p'}, ...
                   'outcomp',{'w','v','u','p'}, ...
                   'rowscale','on', ...
                   'blocksize','auto', ...
                   'reacf','on', ...
                   'ntol',1.0E-3, ...
                   'maxiter',100, ...
                   'nonlin','auto', ...
                   'damping','on', ...
                   'hnlin','off', ...
                   'initstep',1.0E-4, ...
                   'minstep',1.0E-20, ...
                   'rstep',10.0, ...
					 'linsolver','bicgstab', ...
                   'itol',1.0E-6, ...
                   'rhob',400.0, ...
					 'prefuntype','right', ...
					 'prefun','vanka', ...
			         'prepar',{'iter',2,'vankablocked','on','vankasolv','direct','vankarelax',0.8,'seconditer',1,'relax',1.0}, ...
                   'uscale','auto', ...
                   'mcase',0);
% Save current fem structure for restart purposes
fem0=fem;
% Extend mesh
fem.xmesh=meshextend(fem, ...
         'geoms',[1], ...
       'eqvars','on', ...
      'cplbndeq','on', ...
	    'cplbndsh','off', ...
       'linshape',[]);    
 % Mapping stored solution to current extended mesh
 u = asseminit(fem,'init',fem0.sol,'xmesh',fem0.xmesh,'blocksize','auto','matherr','on');
 % Solve problem for flow field
 fem.sol=femstatic(fem, ...
                   'u',u, ...
                   'method','eliminate', ...
                   'nullfun','auto', ...
                   'complexfun','off', ...
                   'matherr','on', ...
                   'solfile','off', ...
                   'conjugate','off', ...
                   'symmetric','auto', ...
                   'solcomp',{'c'}, ...
                   'outcomp',{'w','v','u','c','p'}, ...
                   'rowscale','on', ...
                   'blocksize','auto', ...
                   'reacf','on', ...
                   'ntol',1.0E-6, ...
                   'maxiter',25, ...
                   'nonlin','auto', ...
                   'damping','on', ...
                   'hnlin','off', ...
                   'initstep',1.0E-3, ...
                   'minstep',1.0E-10, ...
                   'rstep',10.0, ...
					 'linsolver','bicgstab', ...
                   'itol',1.0E-6, ...
                   'rhob',400.0, ...
					 'prefuntype','right', ...
					 'prefun','vanka', ...
			         'prepar',{'iter',2,'vankablocked','on','vankasolv','direct','vankarelax',0.8,'seconditer',1,'relax',1.0}, ...
                   'uscale','auto', ...
                   'mcase',0);
% Save current fem structure for restart purposes
fem0=fem;
clear pd
pd.p = [...
-2.27e-19	-8.08e-19	3.24e-02	;...
2.23e-03	7.88e-19	3.23e-02	;...
6.90e-04	2.12e-03	3.23e-02	;...
4.46e-03	-5.36e-18	3.21e-02	;...
3.09e-03	2.25e-03	3.22e-02	;...
1.38e-03	4.25e-03	3.21e-02	;...
6.67e-03	-4.66e-18	3.17e-02	;...
5.32e-03	2.31e-03	3.19e-02	;...
8.85e-03	-6.08e-18	3.12e-02	;...
7.61e-03	2.30e-03	3.14e-02	;...
6.26e-03	4.55e-03	3.15e-02	;...
4.53e-03	6.52e-03	3.14e-02	;...
3.84e-03	4.34e-03	3.19e-02	;...
2.74e-03	8.42e-03	3.12e-02	;...
2.06e-03	6.35e-03	3.17e-02	;...
1.10e-02	-6.24e-18	3.05e-02	;...
9.77e-03	2.34e-03	3.08e-02	;...
1.31e-02	-1.26e-18	2.96e-02	;...
1.19e-02	2.38e-03	3.00e-02	;...
1.06e-02	4.68e-03	3.03e-02	;...
1.51e-02	-1.11e-17	2.87e-02	;...
1.40e-02	2.34e-03	2.91e-02	;...
1.70e-02	-9.47e-19	2.76e-02	;...
1.60e-02	2.29e-03	2.81e-02	;...
1.49e-02	4.58e-03	2.84e-02	;...
1.36e-02	6.77e-03	2.86e-02	;...
1.28e-02	4.60e-03	2.94e-02	;...
1.24e-02	9.04e-03	2.85e-02	;...
1.15e-02	6.89e-03	2.95e-02	;...
1.06e-02	1.09e-02	2.86e-02	;...
1.01e-02	8.84e-03	2.95e-02	;...
8.96e-03	1.28e-02	2.84e-02	;...
8.32e-03	1.07e-02	2.94e-02	;...
7.72e-03	8.60e-03	3.03e-02	;...
7.14e-03	1.45e-02	2.81e-02	;...
6.54e-03	1.26e-02	2.91e-02	;...
5.26e-03	1.62e-02	2.76e-02	;...
4.66e-03	1.43e-02	2.87e-02	;...
4.04e-03	1.24e-02	2.96e-02	;...
3.39e-03	1.04e-02	3.05e-02	;...
5.94e-03	1.06e-02	3.00e-02	;...
5.24e-03	8.56e-03	3.08e-02	;...
8.45e-03	4.46e-03	3.10e-02	;...
9.34e-03	6.79e-03	3.03e-02	;...
6.85e-03	6.65e-03	3.10e-02	;...
1.89e-02	-1.69e-17	2.63e-02	;...
1.79e-02	2.29e-03	2.69e-02	;...
2.07e-02	-3.89e-18	2.49e-02	;...
1.98e-02	2.34e-03	2.55e-02	;...
1.87e-02	4.58e-03	2.60e-02	;...
2.24e-02	8.54e-18	2.35e-02	;...
2.15e-02	2.38e-03	2.41e-02	;...
2.39e-02	5.10e-19	2.19e-02	;...
2.32e-02	2.34e-03	2.25e-02	;...
2.23e-02	4.68e-03	2.30e-02	;...
2.12e-02	6.89e-03	2.35e-02	;...
2.06e-02	4.60e-03	2.46e-02	;...
1.99e-02	9.04e-03	2.39e-02	;...
1.95e-02	6.77e-03	2.50e-02	;...
2.54e-02	-9.79e-18	2.01e-02	;...
2.47e-02	2.30e-03	2.09e-02	;...
2.67e-02	-4.74e-18	1.83e-02	;...
2.61e-02	2.31e-03	1.90e-02	;...
2.53e-02	4.55e-03	1.97e-02	;...
2.79e-02	7.21e-18	1.65e-02	;...
2.74e-02	2.25e-03	1.72e-02	;...
2.90e-02	4.57e-19	1.45e-02	;...
2.86e-02	2.12e-03	1.51e-02	;...
2.81e-02	4.25e-03	1.56e-02	;...
2.74e-02	6.35e-03	1.60e-02	;...
2.68e-02	4.34e-03	1.77e-02	;...
2.67e-02	8.42e-03	1.64e-02	;...
2.61e-02	6.52e-03	1.81e-02	;...
2.57e-02	1.04e-02	1.67e-02	;...
2.52e-02	8.56e-03	1.85e-02	;...
2.47e-02	1.24e-02	1.69e-02	;...
2.42e-02	1.06e-02	1.87e-02	;...
2.36e-02	8.60e-03	2.04e-02	;...
2.36e-02	1.43e-02	1.70e-02	;...
2.31e-02	1.26e-02	1.89e-02	;...
2.23e-02	1.62e-02	1.70e-02	;...
2.19e-02	1.45e-02	1.89e-02	;...
2.14e-02	1.28e-02	2.07e-02	;...
2.08e-02	1.09e-02	2.23e-02	;...
2.26e-02	1.07e-02	2.06e-02	;...
2.18e-02	8.84e-03	2.22e-02	;...
2.39e-02	4.46e-03	2.14e-02	;...
2.46e-02	6.65e-03	2.00e-02	;...
2.29e-02	6.79e-03	2.19e-02	;...
2.09e-02	1.80e-02	1.70e-02	;...
2.06e-02	1.63e-02	1.89e-02	;...
1.95e-02	1.97e-02	1.69e-02	;...
1.91e-02	1.81e-02	1.89e-02	;...
1.88e-02	1.64e-02	2.07e-02	;...
1.79e-02	2.13e-02	1.67e-02	;...
1.75e-02	1.98e-02	1.87e-02	;...
1.62e-02	2.27e-02	1.64e-02	;...
1.59e-02	2.13e-02	1.85e-02	;...
1.55e-02	1.98e-02	2.04e-02	;...
1.52e-02	1.80e-02	2.22e-02	;...
1.72e-02	1.82e-02	2.06e-02	;...
1.48e-02	1.62e-02	2.39e-02	;...
1.68e-02	1.64e-02	2.23e-02	;...
1.45e-02	2.41e-02	1.60e-02	;...
1.43e-02	2.28e-02	1.81e-02	;...
1.27e-02	2.54e-02	1.56e-02	;...
1.24e-02	2.41e-02	1.77e-02	;...
1.22e-02	2.27e-02	1.97e-02	;...
1.09e-02	2.65e-02	1.51e-02	;...
1.06e-02	2.54e-02	1.72e-02	;...
8.96e-03	2.76e-02	1.45e-02	;...
8.63e-03	2.65e-02	1.65e-02	;...
8.25e-03	2.54e-02	1.83e-02	;...
7.84e-03	2.41e-02	2.01e-02	;...
1.03e-02	2.41e-02	1.90e-02	;...
7.39e-03	2.27e-02	2.19e-02	;...
9.81e-03	2.28e-02	2.09e-02	;...
6.91e-03	2.13e-02	2.35e-02	;...
9.39e-03	2.13e-02	2.25e-02	;...
6.39e-03	1.97e-02	2.49e-02	;...
8.92e-03	1.98e-02	2.41e-02	;...
1.14e-02	1.98e-02	2.30e-02	;...
5.84e-03	1.80e-02	2.63e-02	;...
8.35e-03	1.81e-02	2.55e-02	;...
7.72e-03	1.63e-02	2.69e-02	;...
1.01e-02	1.64e-02	2.60e-02	;...
1.25e-02	1.64e-02	2.50e-02	;...
1.07e-02	1.82e-02	2.46e-02	;...
1.31e-02	1.80e-02	2.35e-02	;...
1.39e-02	2.14e-02	2.00e-02	;...
1.16e-02	2.14e-02	2.14e-02	;...
1.35e-02	1.97e-02	2.19e-02	;...
1.69e-02	4.45e-03	2.73e-02	;...
1.77e-02	6.67e-03	2.63e-02	;...
1.82e-02	8.88e-03	2.53e-02	;...
1.64e-02	8.65e-03	2.66e-02	;...
1.45e-02	8.88e-03	2.76e-02	;...
1.56e-02	6.67e-03	2.76e-02	;...
1.89e-02	1.10e-02	2.39e-02	;...
1.97e-02	1.28e-02	2.23e-02	;...
1.78e-02	1.29e-02	2.38e-02	;...
2.02e-02	1.47e-02	2.07e-02	;...
1.83e-02	1.47e-02	2.23e-02	;...
1.63e-02	1.46e-02	2.39e-02	;...
1.41e-02	1.46e-02	2.53e-02	;...
1.18e-02	1.47e-02	2.63e-02	;...
1.33e-02	1.29e-02	2.66e-02	;...
9.45e-03	1.47e-02	2.73e-02	;...
1.12e-02	1.28e-02	2.76e-02	;...
1.29e-02	1.10e-02	2.76e-02	;...
1.69e-02	1.10e-02	2.54e-02	;...
1.57e-02	1.27e-02	2.54e-02	;...
1.51e-02	1.10e-02	2.64e-02	;...
-1.81e-03	1.31e-03	3.23e-02	;...
-1.18e-03	3.63e-03	3.22e-02	;...
-3.61e-03	2.62e-03	3.21e-02	;...
-5.52e-04	5.77e-03	3.19e-02	;...
1.66e-04	7.94e-03	3.14e-02	;...
-2.39e-03	7.36e-03	3.15e-02	;...
-4.80e-03	6.33e-03	3.14e-02	;...
-2.94e-03	4.99e-03	3.19e-02	;...
-7.16e-03	5.20e-03	3.12e-02	;...
-5.40e-03	3.92e-03	3.17e-02	;...
7.94e-04	1.00e-02	3.08e-02	;...
1.42e-03	1.21e-02	3.00e-02	;...
-1.19e-03	1.15e-02	3.03e-02	;...
2.09e-03	1.40e-02	2.91e-02	;...
2.77e-03	1.60e-02	2.81e-02	;...
2.59e-04	1.56e-02	2.84e-02	;...
-2.23e-03	1.50e-02	2.86e-02	;...
-4.21e-04	1.36e-02	2.94e-02	;...
-4.75e-03	1.46e-02	2.85e-02	;...
-2.98e-03	1.31e-02	2.95e-02	;...
-7.04e-03	1.35e-02	2.86e-02	;...
-5.29e-03	1.24e-02	2.95e-02	;...
-9.38e-03	1.25e-02	2.84e-02	;...
-7.64e-03	1.12e-02	2.94e-02	;...
-5.80e-03	1.00e-02	3.03e-02	;...
-1.16e-02	1.13e-02	2.81e-02	;...
-9.92e-03	1.01e-02	2.91e-02	;...
-1.38e-02	1.00e-02	2.76e-02	;...
-1.22e-02	8.87e-03	2.87e-02	;...
-1.06e-02	7.68e-03	2.96e-02	;...
-8.89e-03	6.46e-03	3.05e-02	;...
-8.23e-03	8.92e-03	3.00e-02	;...
-6.53e-03	7.63e-03	3.08e-02	;...
-1.63e-03	9.41e-03	3.10e-02	;...
-3.57e-03	1.10e-02	3.03e-02	;...
-4.21e-03	8.57e-03	3.10e-02	;...
3.36e-03	1.78e-02	2.69e-02	;...
3.90e-03	1.96e-02	2.55e-02	;...
1.43e-03	1.92e-02	2.60e-02	;...
4.40e-03	2.12e-02	2.41e-02	;...
4.94e-03	2.28e-02	2.25e-02	;...
2.45e-03	2.27e-02	2.30e-02	;...
4.36e-06	2.23e-02	2.35e-02	;...
1.99e-03	2.10e-02	2.46e-02	;...
-2.44e-03	2.18e-02	2.39e-02	;...
-4.16e-04	2.06e-02	2.50e-02	;...
5.45e-03	2.42e-02	2.09e-02	;...
5.88e-03	2.56e-02	1.90e-02	;...
3.51e-03	2.55e-02	1.97e-02	;...
6.33e-03	2.67e-02	1.72e-02	;...
6.82e-03	2.79e-02	1.51e-02	;...
4.64e-03	2.80e-02	1.56e-02	;...
2.44e-03	2.81e-02	1.60e-02	;...
4.15e-03	2.68e-02	1.77e-02	;...
2.31e-04	2.80e-02	1.64e-02	;...
1.85e-03	2.68e-02	1.81e-02	;...
-1.98e-03	2.77e-02	1.67e-02	;...
-3.56e-04	2.66e-02	1.85e-02	;...
-4.18e-03	2.73e-02	1.69e-02	;...
-2.59e-03	2.63e-02	1.87e-02	;...
-8.83e-04	2.51e-02	2.04e-02	;...
-6.36e-03	2.68e-02	1.70e-02	;...
-4.79e-03	2.59e-02	1.89e-02	;...
-8.52e-03	2.62e-02	1.70e-02	;...
-7.05e-03	2.53e-02	1.89e-02	;...
-5.54e-03	2.43e-02	2.07e-02	;...
-3.90e-03	2.32e-02	2.23e-02	;...
-3.23e-03	2.48e-02	2.06e-02	;...
-1.66e-03	2.35e-02	2.22e-02	;...
3.15e-03	2.41e-02	2.14e-02	;...
1.28e-03	2.55e-02	2.00e-02	;...
6.21e-04	2.39e-02	2.19e-02	;...
-1.06e-02	2.55e-02	1.70e-02	;...
-9.18e-03	2.46e-02	1.89e-02	;...
-1.27e-02	2.46e-02	1.69e-02	;...
-1.13e-02	2.38e-02	1.89e-02	;...
-9.79e-03	2.29e-02	2.07e-02	;...
-1.47e-02	2.36e-02	1.67e-02	;...
-1.34e-02	2.28e-02	1.87e-02	;...
-1.66e-02	2.25e-02	1.64e-02	;...
-1.54e-02	2.17e-02	1.85e-02	;...
-1.41e-02	2.08e-02	2.04e-02	;...
-1.25e-02	2.00e-02	2.22e-02	;...
-1.20e-02	2.20e-02	2.06e-02	;...
-1.08e-02	1.90e-02	2.39e-02	;...
-1.05e-02	2.10e-02	2.23e-02	;...
-1.85e-02	2.13e-02	1.60e-02	;...
-1.73e-02	2.06e-02	1.81e-02	;...
-2.02e-02	1.99e-02	1.56e-02	;...
-1.91e-02	1.93e-02	1.77e-02	;...
-1.78e-02	1.86e-02	1.97e-02	;...
-2.19e-02	1.85e-02	1.51e-02	;...
-2.08e-02	1.79e-02	1.72e-02	;...
-2.34e-02	1.70e-02	1.45e-02	;...
-2.26e-02	1.64e-02	1.65e-02	;...
-2.16e-02	1.57e-02	1.83e-02	;...
-2.05e-02	1.49e-02	2.01e-02	;...
-1.98e-02	1.72e-02	1.90e-02	;...
-1.94e-02	1.41e-02	2.19e-02	;...
-1.86e-02	1.64e-02	2.09e-02	;...
-1.81e-02	1.31e-02	2.35e-02	;...
-1.74e-02	1.55e-02	2.25e-02	;...
-1.67e-02	1.22e-02	2.49e-02	;...
-1.60e-02	1.46e-02	2.41e-02	;...
-1.53e-02	1.69e-02	2.30e-02	;...
-1.53e-02	1.11e-02	2.63e-02	;...
-1.47e-02	1.35e-02	2.55e-02	;...
-1.32e-02	1.24e-02	2.69e-02	;...
-1.25e-02	1.47e-02	2.60e-02	;...
-1.18e-02	1.69e-02	2.50e-02	;...
-1.40e-02	1.58e-02	2.46e-02	;...
-1.31e-02	1.80e-02	2.35e-02	;...
-1.60e-02	1.99e-02	2.00e-02	;...
-1.67e-02	1.77e-02	2.14e-02	;...
-1.45e-02	1.90e-02	2.19e-02	;...
9.82e-04	1.74e-02	2.73e-02	;...
-8.82e-04	1.89e-02	2.63e-02	;...
-2.82e-03	2.01e-02	2.53e-02	;...
-3.16e-03	1.83e-02	2.66e-02	;...
-3.97e-03	1.65e-02	2.76e-02	;...
-1.51e-03	1.69e-02	2.76e-02	;...
-4.63e-03	2.14e-02	2.39e-02	;...
-6.11e-03	2.27e-02	2.23e-02	;...
-6.80e-03	2.09e-02	2.38e-02	;...
-7.71e-03	2.37e-02	2.07e-02	;...
-8.38e-03	2.19e-02	2.23e-02	;...
-8.82e-03	2.00e-02	2.39e-02	;...
-9.52e-03	1.79e-02	2.53e-02	;...
-1.04e-02	1.58e-02	2.63e-02	;...
-8.19e-03	1.66e-02	2.66e-02	;...
-1.10e-02	1.35e-02	2.73e-02	;...
-8.74e-03	1.46e-02	2.76e-02	;...
-6.48e-03	1.57e-02	2.76e-02	;...
-5.25e-03	1.95e-02	2.54e-02	;...
-7.19e-03	1.88e-02	2.54e-02	;...
-5.79e-03	1.78e-02	2.64e-02	;...
-1.81e-03	-1.31e-03	3.23e-02	;...
-3.82e-03	-2.55e-17	3.22e-02	;...
-3.61e-03	-2.62e-03	3.21e-02	;...
-5.66e-03	1.26e-03	3.19e-02	;...
-7.50e-03	2.61e-03	3.14e-02	;...
-7.74e-03	-9.43e-19	3.15e-02	;...
-7.50e-03	-2.61e-03	3.14e-02	;...
-5.66e-03	-1.26e-03	3.19e-02	;...
-7.16e-03	-5.20e-03	3.12e-02	;...
-5.40e-03	-3.92e-03	3.17e-02	;...
-9.27e-03	3.85e-03	3.08e-02	;...
-1.10e-02	5.07e-03	3.00e-02	;...
-1.13e-02	2.42e-03	3.03e-02	;...
-1.27e-02	6.31e-03	2.91e-02	;...
-1.43e-02	7.56e-03	2.81e-02	;...
-1.48e-02	5.07e-03	2.84e-02	;...
-1.50e-02	2.53e-03	2.86e-02	;...
-1.30e-02	3.79e-03	2.94e-02	;...
-1.54e-02	1.36e-18	2.85e-02	;...
-1.34e-02	1.21e-03	2.95e-02	;...
-1.50e-02	-2.53e-03	2.86e-02	;...
-1.34e-02	-1.21e-03	2.95e-02	;...
-1.48e-02	-5.07e-03	2.84e-02	;...
-1.30e-02	-3.79e-03	2.94e-02	;...
-1.13e-02	-2.42e-03	3.03e-02	;...
-1.43e-02	-7.56e-03	2.81e-02	;...
-1.27e-02	-6.31e-03	2.91e-02	;...
-1.38e-02	-1.00e-02	2.76e-02	;...
-1.22e-02	-8.87e-03	2.87e-02	;...
-1.06e-02	-7.68e-03	2.96e-02	;...
-8.89e-03	-6.46e-03	3.05e-02	;...
-1.10e-02	-5.07e-03	3.00e-02	;...
-9.27e-03	-3.85e-03	3.08e-02	;...
-9.45e-03	1.35e-03	3.10e-02	;...
-1.15e-02	-1.28e-19	3.03e-02	;...
-9.45e-03	-1.35e-03	3.10e-02	;...
-1.59e-02	8.68e-03	2.69e-02	;...
-1.74e-02	9.76e-03	2.55e-02	;...
-1.78e-02	7.30e-03	2.60e-02	;...
-1.88e-02	1.07e-02	2.41e-02	;...
-2.01e-02	1.17e-02	2.25e-02	;...
-2.08e-02	9.35e-03	2.30e-02	;...
-2.12e-02	6.90e-03	2.35e-02	;...
-1.94e-02	8.39e-03	2.46e-02	;...
-2.14e-02	4.41e-03	2.39e-02	;...
-1.98e-02	5.98e-03	2.50e-02	;...
-2.13e-02	1.27e-02	2.09e-02	;...
-2.25e-02	1.35e-02	1.90e-02	;...
-2.32e-02	1.12e-02	1.97e-02	;...
-2.35e-02	1.43e-02	1.72e-02	;...
-2.44e-02	1.51e-02	1.51e-02	;...
-2.52e-02	1.31e-02	1.56e-02	;...
-2.59e-02	1.10e-02	1.60e-02	;...
-2.42e-02	1.22e-02	1.77e-02	;...
-2.65e-02	8.86e-03	1.64e-02	;...
-2.49e-02	1.00e-02	1.81e-02	;...
-2.70e-02	6.68e-03	1.67e-02	;...
-2.54e-02	7.89e-03	1.85e-02	;...
-2.73e-02	4.47e-03	1.69e-02	;...
-2.58e-02	5.67e-03	1.87e-02	;...
-2.42e-02	6.92e-03	2.04e-02	;...
-2.75e-02	2.24e-03	1.70e-02	;...
-2.61e-02	3.45e-03	1.89e-02	;...
-2.76e-02	2.22e-18	1.70e-02	;...
-2.63e-02	1.12e-03	1.89e-02	;...
-2.48e-02	2.23e-03	2.07e-02	;...
-2.32e-02	3.45e-03	2.23e-02	;...
-2.46e-02	4.59e-03	2.06e-02	;...
-2.29e-02	5.69e-03	2.22e-02	;...
-2.20e-02	1.04e-02	2.14e-02	;...
-2.38e-02	9.09e-03	2.00e-02	;...
-2.25e-02	7.97e-03	2.19e-02	;...
-2.75e-02	-2.24e-03	1.70e-02	;...
-2.63e-02	-1.12e-03	1.89e-02	;...
-2.73e-02	-4.47e-03	1.69e-02	;...
-2.61e-02	-3.45e-03	1.89e-02	;...
-2.48e-02	-2.23e-03	2.07e-02	;...
-2.70e-02	-6.68e-03	1.67e-02	;...
-2.58e-02	-5.67e-03	1.87e-02	;...
-2.65e-02	-8.86e-03	1.64e-02	;...
-2.54e-02	-7.89e-03	1.85e-02	;...
-2.42e-02	-6.92e-03	2.04e-02	;...
-2.29e-02	-5.69e-03	2.22e-02	;...
-2.46e-02	-4.59e-03	2.06e-02	;...
-2.14e-02	-4.41e-03	2.39e-02	;...
-2.32e-02	-3.45e-03	2.23e-02	;...
-2.59e-02	-1.10e-02	1.60e-02	;...
-2.49e-02	-1.00e-02	1.81e-02	;...
-2.52e-02	-1.31e-02	1.56e-02	;...
-2.42e-02	-1.22e-02	1.77e-02	;...
-2.32e-02	-1.12e-02	1.97e-02	;...
-2.44e-02	-1.51e-02	1.51e-02	;...
-2.35e-02	-1.43e-02	1.72e-02	;...
-2.34e-02	-1.70e-02	1.45e-02	;...
-2.26e-02	-1.64e-02	1.65e-02	;...
-2.16e-02	-1.57e-02	1.83e-02	;...
-2.05e-02	-1.49e-02	2.01e-02	;...
-2.25e-02	-1.35e-02	1.90e-02	;...
-1.94e-02	-1.41e-02	2.19e-02	;...
-2.13e-02	-1.27e-02	2.09e-02	;...
-1.81e-02	-1.31e-02	2.35e-02	;...
-2.01e-02	-1.17e-02	2.25e-02	;...
-1.67e-02	-1.22e-02	2.49e-02	;...
-1.88e-02	-1.07e-02	2.41e-02	;...
-2.08e-02	-9.35e-03	2.30e-02	;...
-1.53e-02	-1.11e-02	2.63e-02	;...
-1.74e-02	-9.76e-03	2.55e-02	;...
-1.59e-02	-8.68e-03	2.69e-02	;...
-1.78e-02	-7.30e-03	2.60e-02	;...
-1.98e-02	-5.98e-03	2.50e-02	;...
-1.94e-02	-8.39e-03	2.46e-02	;...
-2.12e-02	-6.90e-03	2.35e-02	;...
-2.38e-02	-9.09e-03	2.00e-02	;...
-2.20e-02	-1.04e-02	2.14e-02	;...
-2.25e-02	-7.97e-03	2.19e-02	;...
-1.63e-02	6.32e-03	2.73e-02	;...
-1.82e-02	4.99e-03	2.63e-02	;...
-2.00e-02	3.52e-03	2.53e-02	;...
-1.84e-02	2.65e-03	2.66e-02	;...
-1.69e-02	1.32e-03	2.76e-02	;...
-1.66e-02	3.80e-03	2.76e-02	;...
-2.18e-02	2.20e-03	2.39e-02	;...
-2.34e-02	1.19e-03	2.23e-02	;...
-2.20e-02	9.57e-18	2.38e-02	;...
-2.50e-02	2.35e-17	2.07e-02	;...
-2.34e-02	-1.19e-03	2.23e-02	;...
-2.18e-02	-2.20e-03	2.39e-02	;...
-2.00e-02	-3.52e-03	2.53e-02	;...
-1.82e-02	-4.99e-03	2.63e-02	;...
-1.84e-02	-2.65e-03	2.66e-02	;...
-1.63e-02	-6.32e-03	2.73e-02	;...
-1.66e-02	-3.80e-03	2.76e-02	;...
-1.69e-02	-1.32e-03	2.76e-02	;...
-2.01e-02	1.02e-03	2.54e-02	;...
-2.01e-02	-1.02e-03	2.54e-02	;...
-1.87e-02	1.84e-17	2.64e-02	;...
6.90e-04	-2.12e-03	3.23e-02	;...
-1.18e-03	-3.63e-03	3.22e-02	;...
1.38e-03	-4.25e-03	3.21e-02	;...
-2.94e-03	-4.99e-03	3.19e-02	;...
-4.80e-03	-6.33e-03	3.14e-02	;...
-2.39e-03	-7.36e-03	3.15e-02	;...
1.66e-04	-7.94e-03	3.14e-02	;...
-5.52e-04	-5.77e-03	3.19e-02	;...
2.74e-03	-8.42e-03	3.12e-02	;...
2.06e-03	-6.35e-03	3.17e-02	;...
-6.53e-03	-7.63e-03	3.08e-02	;...
-8.23e-03	-8.92e-03	3.00e-02	;...
-5.80e-03	-1.00e-02	3.03e-02	;...
-9.92e-03	-1.01e-02	2.91e-02	;...
-1.16e-02	-1.13e-02	2.81e-02	;...
-9.38e-03	-1.25e-02	2.84e-02	;...
-7.04e-03	-1.35e-02	2.86e-02	;...
-7.64e-03	-1.12e-02	2.94e-02	;...
-4.75e-03	-1.46e-02	2.85e-02	;...
-5.29e-03	-1.24e-02	2.95e-02	;...
-2.23e-03	-1.50e-02	2.86e-02	;...
-2.98e-03	-1.31e-02	2.95e-02	;...
2.59e-04	-1.56e-02	2.84e-02	;...
-4.21e-04	-1.36e-02	2.94e-02	;...
-1.19e-03	-1.15e-02	3.03e-02	;...
2.77e-03	-1.60e-02	2.81e-02	;...
2.09e-03	-1.40e-02	2.91e-02	;...
5.26e-03	-1.62e-02	2.76e-02	;...
4.66e-03	-1.43e-02	2.87e-02	;...
4.04e-03	-1.24e-02	2.96e-02	;...
3.39e-03	-1.04e-02	3.05e-02	;...
1.42e-03	-1.21e-02	3.00e-02	;...
7.94e-04	-1.00e-02	3.08e-02	;...
-4.21e-03	-8.57e-03	3.10e-02	;...
-3.57e-03	-1.10e-02	3.03e-02	;...
-1.63e-03	-9.41e-03	3.10e-02	;...
-1.32e-02	-1.24e-02	2.69e-02	;...
-1.47e-02	-1.35e-02	2.55e-02	;...
-1.25e-02	-1.47e-02	2.60e-02	;...
-1.60e-02	-1.46e-02	2.41e-02	;...
-1.74e-02	-1.55e-02	2.25e-02	;...
-1.53e-02	-1.69e-02	2.30e-02	;...
-1.31e-02	-1.80e-02	2.35e-02	;...
-1.40e-02	-1.58e-02	2.46e-02	;...
-1.08e-02	-1.90e-02	2.39e-02	;...
-1.18e-02	-1.69e-02	2.50e-02	;...
-1.86e-02	-1.64e-02	2.09e-02	;...
-1.98e-02	-1.72e-02	1.90e-02	;...
-1.78e-02	-1.86e-02	1.97e-02	;...
-2.08e-02	-1.79e-02	1.72e-02	;...
-2.19e-02	-1.85e-02	1.51e-02	;...
-2.02e-02	-1.99e-02	1.56e-02	;...
-1.85e-02	-2.13e-02	1.60e-02	;...
-1.91e-02	-1.93e-02	1.77e-02	;...
-1.66e-02	-2.25e-02	1.64e-02	;...
-1.73e-02	-2.06e-02	1.81e-02	;...
-1.47e-02	-2.36e-02	1.67e-02	;...
-1.54e-02	-2.17e-02	1.85e-02	;...
-1.27e-02	-2.46e-02	1.69e-02	;...
-1.34e-02	-2.28e-02	1.87e-02	;...
-1.41e-02	-2.08e-02	2.04e-02	;...
-1.06e-02	-2.55e-02	1.70e-02	;...
-1.13e-02	-2.38e-02	1.89e-02	;...
-8.52e-03	-2.62e-02	1.70e-02	;...
-9.18e-03	-2.46e-02	1.89e-02	;...
-9.79e-03	-2.29e-02	2.07e-02	;...
-1.05e-02	-2.10e-02	2.23e-02	;...
-1.20e-02	-2.20e-02	2.06e-02	;...
-1.25e-02	-2.00e-02	2.22e-02	;...
-1.67e-02	-1.77e-02	2.14e-02	;...
-1.60e-02	-1.99e-02	2.00e-02	;...
-1.45e-02	-1.90e-02	2.19e-02	;...
-6.36e-03	-2.68e-02	1.70e-02	;...
-7.05e-03	-2.53e-02	1.89e-02	;...
-4.18e-03	-2.73e-02	1.69e-02	;...
-4.79e-03	-2.59e-02	1.89e-02	;...
-5.54e-03	-2.43e-02	2.07e-02	;...
-1.98e-03	-2.77e-02	1.67e-02	;...
-2.59e-03	-2.63e-02	1.87e-02	;...
2.31e-04	-2.80e-02	1.64e-02	;...
-3.56e-04	-2.66e-02	1.85e-02	;...
-8.83e-04	-2.51e-02	2.04e-02	;...
-1.66e-03	-2.35e-02	2.22e-02	;...
-3.23e-03	-2.48e-02	2.06e-02	;...
-2.44e-03	-2.18e-02	2.39e-02	;...
-3.90e-03	-2.32e-02	2.23e-02	;...
2.44e-03	-2.81e-02	1.60e-02	;...
1.85e-03	-2.68e-02	1.81e-02	;...
4.64e-03	-2.80e-02	1.56e-02	;...
4.15e-03	-2.68e-02	1.77e-02	;...
3.51e-03	-2.55e-02	1.97e-02	;...
6.82e-03	-2.79e-02	1.51e-02	;...
6.33e-03	-2.67e-02	1.72e-02	;...
8.96e-03	-2.76e-02	1.45e-02	;...
8.63e-03	-2.65e-02	1.65e-02	;...
8.25e-03	-2.54e-02	1.83e-02	;...
7.84e-03	-2.41e-02	2.01e-02	;...
5.88e-03	-2.56e-02	1.90e-02	;...
7.39e-03	-2.27e-02	2.19e-02	;...
5.45e-03	-2.42e-02	2.09e-02	;...
6.91e-03	-2.13e-02	2.35e-02	;...
4.94e-03	-2.28e-02	2.25e-02	;...
6.39e-03	-1.97e-02	2.49e-02	;...
4.40e-03	-2.12e-02	2.41e-02	;...
2.45e-03	-2.27e-02	2.30e-02	;...
5.84e-03	-1.80e-02	2.63e-02	;...
3.90e-03	-1.96e-02	2.55e-02	;...
3.36e-03	-1.78e-02	2.69e-02	;...
1.43e-03	-1.92e-02	2.60e-02	;...
-4.16e-04	-2.06e-02	2.50e-02	;...
1.99e-03	-2.10e-02	2.46e-02	;...
4.36e-06	-2.23e-02	2.35e-02	;...
1.28e-03	-2.55e-02	2.00e-02	;...
3.15e-03	-2.41e-02	2.14e-02	;...
6.21e-04	-2.39e-02	2.19e-02	;...
-1.10e-02	-1.35e-02	2.73e-02	;...
-1.04e-02	-1.58e-02	2.63e-02	;...
-9.52e-03	-1.79e-02	2.53e-02	;...
-8.19e-03	-1.66e-02	2.66e-02	;...
-6.48e-03	-1.57e-02	2.76e-02	;...
-8.74e-03	-1.46e-02	2.76e-02	;...
-8.82e-03	-2.00e-02	2.39e-02	;...
-8.38e-03	-2.19e-02	2.23e-02	;...
-6.80e-03	-2.09e-02	2.38e-02	;...
-7.71e-03	-2.37e-02	2.07e-02	;...
-6.11e-03	-2.27e-02	2.23e-02	;...
-4.63e-03	-2.14e-02	2.39e-02	;...
-2.82e-03	-2.01e-02	2.53e-02	;...
-8.82e-04	-1.89e-02	2.63e-02	;...
-3.16e-03	-1.83e-02	2.66e-02	;...
9.82e-04	-1.74e-02	2.73e-02	;...
-1.51e-03	-1.69e-02	2.76e-02	;...
-3.97e-03	-1.65e-02	2.76e-02	;...
-7.19e-03	-1.88e-02	2.54e-02	;...
-5.25e-03	-1.95e-02	2.54e-02	;...
-5.79e-03	-1.78e-02	2.64e-02	;...
3.09e-03	-2.25e-03	3.22e-02	;...
3.84e-03	-4.34e-03	3.19e-02	;...
4.53e-03	-6.52e-03	3.14e-02	;...
6.26e-03	-4.55e-03	3.15e-02	;...
7.61e-03	-2.30e-03	3.14e-02	;...
5.32e-03	-2.31e-03	3.19e-02	;...
5.24e-03	-8.56e-03	3.08e-02	;...
5.94e-03	-1.06e-02	3.00e-02	;...
7.72e-03	-8.60e-03	3.03e-02	;...
6.54e-03	-1.26e-02	2.91e-02	;...
7.14e-03	-1.45e-02	2.81e-02	;...
8.96e-03	-1.28e-02	2.84e-02	;...
1.06e-02	-1.09e-02	2.86e-02	;...
8.32e-03	-1.07e-02	2.94e-02	;...
1.24e-02	-9.04e-03	2.85e-02	;...
1.01e-02	-8.84e-03	2.95e-02	;...
1.36e-02	-6.77e-03	2.86e-02	;...
1.15e-02	-6.89e-03	2.95e-02	;...
1.49e-02	-4.58e-03	2.84e-02	;...
1.28e-02	-4.60e-03	2.94e-02	;...
1.06e-02	-4.68e-03	3.03e-02	;...
1.60e-02	-2.29e-03	2.81e-02	;...
1.40e-02	-2.34e-03	2.91e-02	;...
1.19e-02	-2.38e-03	3.00e-02	;...
9.77e-03	-2.34e-03	3.08e-02	;...
6.85e-03	-6.65e-03	3.10e-02	;...
9.34e-03	-6.79e-03	3.03e-02	;...
8.45e-03	-4.46e-03	3.10e-02	;...
7.72e-03	-1.63e-02	2.69e-02	;...
8.35e-03	-1.81e-02	2.55e-02	;...
1.01e-02	-1.64e-02	2.60e-02	;...
8.92e-03	-1.98e-02	2.41e-02	;...
9.39e-03	-2.13e-02	2.25e-02	;...
1.14e-02	-1.98e-02	2.30e-02	;...
1.31e-02	-1.80e-02	2.35e-02	;...
1.07e-02	-1.82e-02	2.46e-02	;...
1.48e-02	-1.62e-02	2.39e-02	;...
1.25e-02	-1.64e-02	2.50e-02	;...
9.81e-03	-2.28e-02	2.09e-02	;...
1.03e-02	-2.41e-02	1.90e-02	;...
1.22e-02	-2.27e-02	1.97e-02	;...
1.06e-02	-2.54e-02	1.72e-02	;...
1.09e-02	-2.65e-02	1.51e-02	;...
1.27e-02	-2.54e-02	1.56e-02	;...
1.45e-02	-2.41e-02	1.60e-02	;...
1.24e-02	-2.41e-02	1.77e-02	;...
1.62e-02	-2.27e-02	1.64e-02	;...
1.43e-02	-2.28e-02	1.81e-02	;...
1.79e-02	-2.13e-02	1.67e-02	;...
1.59e-02	-2.13e-02	1.85e-02	;...
1.95e-02	-1.97e-02	1.69e-02	;...
1.75e-02	-1.98e-02	1.87e-02	;...
1.55e-02	-1.98e-02	2.04e-02	;...
2.09e-02	-1.80e-02	1.70e-02	;...
1.91e-02	-1.81e-02	1.89e-02	;...
2.23e-02	-1.62e-02	1.70e-02	;...
2.06e-02	-1.63e-02	1.89e-02	;...
1.88e-02	-1.64e-02	2.07e-02	;...
1.68e-02	-1.64e-02	2.23e-02	;...
1.72e-02	-1.82e-02	2.06e-02	;...
1.52e-02	-1.80e-02	2.22e-02	;...
1.16e-02	-2.14e-02	2.14e-02	;...
1.39e-02	-2.14e-02	2.00e-02	;...
1.35e-02	-1.97e-02	2.19e-02	;...
2.36e-02	-1.43e-02	1.70e-02	;...
2.19e-02	-1.45e-02	1.89e-02	;...
2.47e-02	-1.24e-02	1.69e-02	;...
2.31e-02	-1.26e-02	1.89e-02	;...
2.14e-02	-1.28e-02	2.07e-02	;...
2.57e-02	-1.04e-02	1.67e-02	;...
2.42e-02	-1.06e-02	1.87e-02	;...
2.67e-02	-8.42e-03	1.64e-02	;...
2.52e-02	-8.56e-03	1.85e-02	;...
2.36e-02	-8.60e-03	2.04e-02	;...
2.18e-02	-8.84e-03	2.22e-02	;...
2.26e-02	-1.07e-02	2.06e-02	;...
1.99e-02	-9.04e-03	2.39e-02	;...
2.08e-02	-1.09e-02	2.23e-02	;...
2.74e-02	-6.35e-03	1.60e-02	;...
2.61e-02	-6.52e-03	1.81e-02	;...
2.81e-02	-4.25e-03	1.56e-02	;...
2.68e-02	-4.34e-03	1.77e-02	;...
2.53e-02	-4.55e-03	1.97e-02	;...
2.86e-02	-2.12e-03	1.51e-02	;...
2.74e-02	-2.25e-03	1.72e-02	;...
2.61e-02	-2.31e-03	1.90e-02	;...
2.47e-02	-2.30e-03	2.09e-02	;...
2.32e-02	-2.34e-03	2.25e-02	;...
2.15e-02	-2.38e-03	2.41e-02	;...
2.23e-02	-4.68e-03	2.30e-02	;...
1.98e-02	-2.34e-03	2.55e-02	;...
1.79e-02	-2.29e-03	2.69e-02	;...
1.87e-02	-4.58e-03	2.60e-02	;...
1.95e-02	-6.77e-03	2.50e-02	;...
2.06e-02	-4.60e-03	2.46e-02	;...
2.12e-02	-6.89e-03	2.35e-02	;...
2.46e-02	-6.65e-03	2.00e-02	;...
2.39e-02	-4.46e-03	2.14e-02	;...
2.29e-02	-6.79e-03	2.19e-02	;...
9.45e-03	-1.47e-02	2.73e-02	;...
1.18e-02	-1.47e-02	2.63e-02	;...
1.41e-02	-1.46e-02	2.53e-02	;...
1.33e-02	-1.29e-02	2.66e-02	;...
1.29e-02	-1.10e-02	2.76e-02	;...
1.12e-02	-1.28e-02	2.76e-02	;...
1.63e-02	-1.46e-02	2.39e-02	;...
1.83e-02	-1.47e-02	2.23e-02	;...
1.78e-02	-1.29e-02	2.38e-02	;...
2.02e-02	-1.47e-02	2.07e-02	;...
1.97e-02	-1.28e-02	2.23e-02	;...
1.89e-02	-1.10e-02	2.39e-02	;...
1.82e-02	-8.88e-03	2.53e-02	;...
1.77e-02	-6.67e-03	2.63e-02	;...
1.64e-02	-8.65e-03	2.66e-02	;...
1.69e-02	-4.45e-03	2.73e-02	;...
1.56e-02	-6.67e-03	2.76e-02	;...
1.45e-02	-8.88e-03	2.76e-02	;...
1.57e-02	-1.27e-02	2.54e-02	;...
1.69e-02	-1.10e-02	2.54e-02	;...
1.51e-02	-1.10e-02	2.64e-02	;...
2.97e-02	1.31e-03	1.28e-02	;...
3.03e-02	2.62e-03	1.11e-02	;...
2.93e-02	3.63e-03	1.33e-02	;...
3.08e-02	3.92e-03	9.35e-03	;...
2.98e-02	4.99e-03	1.16e-02	;...
3.11e-02	5.20e-03	7.53e-03	;...
3.02e-02	6.33e-03	9.75e-03	;...
2.92e-02	7.36e-03	1.19e-02	;...
2.80e-02	7.94e-03	1.42e-02	;...
2.88e-02	5.77e-03	1.38e-02	;...
3.12e-02	6.46e-03	5.68e-03	;...
3.05e-02	7.63e-03	7.94e-03	;...
3.12e-02	7.68e-03	3.80e-03	;...
3.06e-02	8.92e-03	6.07e-03	;...
2.97e-02	1.00e-02	8.35e-03	;...
3.11e-02	8.87e-03	1.91e-03	;...
3.05e-02	1.01e-02	4.16e-03	;...
3.08e-02	1.00e-02	-1.90e-18	;...
3.03e-02	1.13e-02	2.16e-03	;...
2.96e-02	1.25e-02	4.31e-03	;...
2.87e-02	1.35e-02	6.50e-03	;...
2.97e-02	1.12e-02	6.32e-03	;...
2.76e-02	1.46e-02	8.50e-03	;...
2.87e-02	1.24e-02	8.46e-03	;...
2.66e-02	1.50e-02	1.08e-02	;...
2.77e-02	1.31e-02	1.05e-02	;...
2.53e-02	1.56e-02	1.29e-02	;...
2.65e-02	1.36e-02	1.28e-02	;...
2.76e-02	1.15e-02	1.25e-02	;...
2.39e-02	1.60e-02	1.50e-02	;...
2.51e-02	1.40e-02	1.49e-02	;...
2.62e-02	1.21e-02	1.47e-02	;...
2.72e-02	1.00e-02	1.45e-02	;...
2.96e-02	8.57e-03	1.01e-02	;...
2.87e-02	1.10e-02	1.03e-02	;...
2.84e-02	9.41e-03	1.24e-02	;...
3.04e-02	1.11e-02	-1.91e-03	;...
2.99e-02	1.24e-02	2.53e-04	;...
2.98e-02	1.22e-02	-3.80e-03	;...
2.94e-02	1.35e-02	-1.70e-03	;...
2.89e-02	1.47e-02	5.07e-04	;...
2.91e-02	1.31e-02	-5.68e-03	;...
2.87e-02	1.46e-02	-3.57e-03	;...
2.82e-02	1.41e-02	-7.53e-03	;...
2.79e-02	1.55e-02	-5.48e-03	;...
2.74e-02	1.69e-02	-3.43e-03	;...
2.69e-02	1.80e-02	-1.22e-03	;...
2.82e-02	1.58e-02	-1.49e-03	;...
2.62e-02	1.90e-02	1.01e-03	;...
2.76e-02	1.69e-02	6.24e-04	;...
2.72e-02	1.49e-02	-9.35e-03	;...
2.70e-02	1.64e-02	-7.34e-03	;...
2.61e-02	1.57e-02	-1.11e-02	;...
2.59e-02	1.72e-02	-9.19e-03	;...
2.56e-02	1.86e-02	-7.15e-03	;...
2.48e-02	1.64e-02	-1.28e-02	;...
2.47e-02	1.79e-02	-1.10e-02	;...
2.34e-02	1.70e-02	-1.45e-02	;...
2.33e-02	1.85e-02	-1.28e-02	;...
2.30e-02	1.99e-02	-1.11e-02	;...
2.26e-02	2.13e-02	-9.35e-03	;...
2.44e-02	1.93e-02	-9.19e-03	;...
2.21e-02	2.25e-02	-7.53e-03	;...
2.39e-02	2.06e-02	-7.34e-03	;...
2.15e-02	2.36e-02	-5.68e-03	;...
2.34e-02	2.17e-02	-5.48e-03	;...
2.08e-02	2.46e-02	-3.80e-03	;...
2.27e-02	2.28e-02	-3.57e-03	;...
2.46e-02	2.08e-02	-3.43e-03	;...
2.00e-02	2.55e-02	-1.91e-03	;...
2.20e-02	2.38e-02	-1.70e-03	;...
1.90e-02	2.62e-02	4.15e-19	;...
2.10e-02	2.46e-02	2.53e-04	;...
2.29e-02	2.29e-02	5.07e-04	;...
2.46e-02	2.10e-02	6.24e-04	;...
2.38e-02	2.20e-02	-1.49e-03	;...
2.55e-02	2.00e-02	-1.22e-03	;...
2.66e-02	1.77e-02	-5.39e-03	;...
2.50e-02	1.99e-02	-5.39e-03	;...
2.61e-02	1.90e-02	-3.21e-03	;...
1.80e-02	2.68e-02	1.91e-03	;...
2.01e-02	2.53e-02	2.16e-03	;...
1.70e-02	2.73e-02	3.80e-03	;...
1.90e-02	2.59e-02	4.16e-03	;...
2.10e-02	2.43e-02	4.31e-03	;...
1.58e-02	2.77e-02	5.68e-03	;...
1.79e-02	2.63e-02	6.07e-03	;...
1.46e-02	2.80e-02	7.53e-03	;...
1.67e-02	2.66e-02	7.94e-03	;...
1.87e-02	2.51e-02	8.35e-03	;...
2.06e-02	2.35e-02	8.46e-03	;...
1.99e-02	2.48e-02	6.32e-03	;...
2.25e-02	2.18e-02	8.50e-03	;...
2.17e-02	2.32e-02	6.50e-03	;...
1.32e-02	2.81e-02	9.35e-03	;...
1.54e-02	2.68e-02	9.75e-03	;...
1.19e-02	2.80e-02	1.11e-02	;...
1.40e-02	2.68e-02	1.16e-02	;...
1.60e-02	2.55e-02	1.19e-02	;...
1.04e-02	2.79e-02	1.28e-02	;...
1.25e-02	2.67e-02	1.33e-02	;...
1.44e-02	2.56e-02	1.38e-02	;...
1.62e-02	2.42e-02	1.42e-02	;...
1.79e-02	2.28e-02	1.45e-02	;...
1.96e-02	2.12e-02	1.47e-02	;...
1.95e-02	2.27e-02	1.25e-02	;...
2.11e-02	1.96e-02	1.49e-02	;...
2.25e-02	1.78e-02	1.50e-02	;...
2.27e-02	1.92e-02	1.29e-02	;...
2.25e-02	2.06e-02	1.08e-02	;...
2.11e-02	2.10e-02	1.28e-02	;...
2.10e-02	2.23e-02	1.05e-02	;...
1.73e-02	2.55e-02	1.01e-02	;...
1.77e-02	2.41e-02	1.24e-02	;...
1.93e-02	2.39e-02	1.03e-02	;...
2.94e-02	1.35e-02	2.34e-03	;...
2.82e-02	1.58e-02	2.49e-03	;...
2.69e-02	1.79e-02	2.79e-03	;...
2.74e-02	1.66e-02	4.55e-03	;...
2.76e-02	1.57e-02	6.54e-03	;...
2.86e-02	1.46e-02	4.52e-03	;...
2.53e-02	2.00e-02	2.79e-03	;...
2.37e-02	2.19e-02	2.49e-03	;...
2.43e-02	2.09e-02	4.55e-03	;...
2.19e-02	2.37e-02	2.34e-03	;...
2.27e-02	2.27e-02	4.52e-03	;...
2.34e-02	2.14e-02	6.54e-03	;...
2.39e-02	2.01e-02	8.79e-03	;...
2.39e-02	1.89e-02	1.10e-02	;...
2.52e-02	1.83e-02	9.05e-03	;...
2.40e-02	1.74e-02	1.31e-02	;...
2.53e-02	1.69e-02	1.10e-02	;...
2.65e-02	1.65e-02	8.79e-03	;...
2.59e-02	1.88e-02	4.92e-03	;...
2.50e-02	1.95e-02	6.65e-03	;...
2.62e-02	1.78e-02	6.65e-03	;...
2.19e-02	1.85e-02	-1.51e-02	;...
2.02e-02	1.99e-02	-1.56e-02	;...
2.16e-02	2.02e-02	-1.33e-02	;...
1.85e-02	2.13e-02	-1.60e-02	;...
1.99e-02	2.16e-02	-1.38e-02	;...
1.66e-02	2.25e-02	-1.64e-02	;...
1.80e-02	2.29e-02	-1.42e-02	;...
1.93e-02	2.31e-02	-1.19e-02	;...
2.07e-02	2.29e-02	-9.75e-03	;...
2.12e-02	2.16e-02	-1.16e-02	;...
1.47e-02	2.36e-02	-1.67e-02	;...
1.61e-02	2.41e-02	-1.45e-02	;...
1.27e-02	2.46e-02	-1.69e-02	;...
1.41e-02	2.52e-02	-1.47e-02	;...
1.56e-02	2.55e-02	-1.25e-02	;...
1.06e-02	2.55e-02	-1.70e-02	;...
1.21e-02	2.61e-02	-1.49e-02	;...
8.52e-03	2.62e-02	-1.70e-02	;...
9.93e-03	2.69e-02	-1.50e-02	;...
1.13e-02	2.75e-02	-1.29e-02	;...
1.27e-02	2.78e-02	-1.08e-02	;...
1.35e-02	2.66e-02	-1.28e-02	;...
1.38e-02	2.81e-02	-8.50e-03	;...
1.47e-02	2.69e-02	-1.05e-02	;...
1.53e-02	2.78e-02	-6.50e-03	;...
1.60e-02	2.69e-02	-8.46e-03	;...
1.66e-02	2.75e-02	-4.31e-03	;...
1.74e-02	2.66e-02	-6.32e-03	;...
1.81e-02	2.55e-02	-8.35e-03	;...
1.79e-02	2.69e-02	-2.16e-03	;...
1.87e-02	2.61e-02	-4.16e-03	;...
1.95e-02	2.52e-02	-6.07e-03	;...
2.02e-02	2.41e-02	-7.94e-03	;...
1.75e-02	2.43e-02	-1.24e-02	;...
1.67e-02	2.57e-02	-1.03e-02	;...
1.89e-02	2.43e-02	-1.01e-02	;...
6.36e-03	2.68e-02	-1.70e-02	;...
7.80e-03	2.76e-02	-1.50e-02	;...
4.18e-03	2.73e-02	-1.69e-02	;...
5.55e-03	2.82e-02	-1.49e-02	;...
7.03e-03	2.89e-02	-1.29e-02	;...
1.98e-03	2.77e-02	-1.67e-02	;...
3.36e-03	2.87e-02	-1.47e-02	;...
-2.31e-04	2.80e-02	-1.64e-02	;...
1.12e-03	2.90e-02	-1.45e-02	;...
2.40e-03	2.98e-02	-1.25e-02	;...
3.90e-03	3.04e-02	-1.05e-02	;...
4.72e-03	2.94e-02	-1.28e-02	;...
5.37e-03	3.08e-02	-8.50e-03	;...
6.10e-03	2.99e-02	-1.08e-02	;...
-2.44e-03	2.81e-02	-1.60e-02	;...
-1.10e-03	2.91e-02	-1.42e-02	;...
-4.64e-03	2.80e-02	-1.56e-02	;...
-3.40e-03	2.91e-02	-1.38e-02	;...
-2.03e-03	3.01e-02	-1.19e-02	;...
-6.82e-03	2.79e-02	-1.51e-02	;...
-5.60e-03	2.90e-02	-1.33e-02	;...
-8.96e-03	2.76e-02	-1.45e-02	;...
-7.94e-03	2.87e-02	-1.28e-02	;...
-6.87e-03	2.96e-02	-1.11e-02	;...
-5.78e-03	3.05e-02	-9.35e-03	;...
-4.47e-03	2.99e-02	-1.16e-02	;...
-4.66e-03	3.12e-02	-7.53e-03	;...
-3.33e-03	3.07e-02	-9.75e-03	;...
-3.51e-03	3.17e-02	-5.68e-03	;...
-2.16e-03	3.13e-02	-7.94e-03	;...
-2.35e-03	3.21e-02	-3.80e-03	;...
-9.57e-04	3.18e-02	-6.07e-03	;...
3.42e-04	3.13e-02	-8.35e-03	;...
-1.18e-03	3.23e-02	-1.91e-03	;...
1.78e-04	3.21e-02	-4.16e-03	;...
7.19e-18	3.24e-02	4.97e-19	;...
1.36e-03	3.23e-02	-2.16e-03	;...
2.72e-03	3.20e-02	-4.31e-03	;...
3.95e-03	3.15e-02	-6.50e-03	;...
1.49e-03	3.17e-02	-6.32e-03	;...
2.87e-03	3.11e-02	-8.46e-03	;...
1.67e-04	2.99e-02	-1.24e-02	;...
-9.86e-04	3.08e-02	-1.01e-02	;...
1.58e-03	3.07e-02	-1.03e-02	;...
1.18e-03	3.23e-02	1.91e-03	;...
2.54e-03	3.23e-02	-2.53e-04	;...
2.35e-03	3.21e-02	3.80e-03	;...
3.80e-03	3.21e-02	1.70e-03	;...
5.07e-03	3.20e-02	-5.07e-04	;...
3.51e-03	3.17e-02	5.68e-03	;...
5.00e-03	3.18e-02	3.57e-03	;...
4.66e-03	3.12e-02	7.53e-03	;...
6.14e-03	3.13e-02	5.48e-03	;...
7.62e-03	3.13e-02	3.43e-03	;...
8.85e-03	3.11e-02	1.22e-03	;...
6.32e-03	3.17e-02	1.49e-03	;...
1.00e-02	3.08e-02	-1.01e-03	;...
7.58e-03	3.15e-02	-6.24e-04	;...
5.78e-03	3.05e-02	9.35e-03	;...
7.23e-03	3.07e-02	7.34e-03	;...
6.87e-03	2.96e-02	1.11e-02	;...
8.40e-03	2.99e-02	9.19e-03	;...
9.77e-03	3.01e-02	7.15e-03	;...
7.94e-03	2.87e-02	1.28e-02	;...
9.42e-03	2.90e-02	1.10e-02	;...
1.08e-02	2.91e-02	9.19e-03	;...
1.22e-02	2.91e-02	7.34e-03	;...
1.35e-02	2.90e-02	5.48e-03	;...
1.47e-02	2.87e-02	3.57e-03	;...
1.22e-02	2.98e-02	3.43e-03	;...
1.58e-02	2.82e-02	1.70e-03	;...
1.69e-02	2.76e-02	-2.53e-04	;...
1.47e-02	2.89e-02	-5.07e-04	;...
1.24e-02	2.99e-02	-6.24e-04	;...
1.35e-02	2.94e-02	1.49e-03	;...
1.11e-02	3.04e-02	1.22e-03	;...
8.58e-03	3.08e-02	5.39e-03	;...
1.12e-02	2.99e-02	5.39e-03	;...
9.96e-03	3.07e-02	3.21e-03	;...
9.16e-03	2.82e-02	-1.31e-02	;...
8.28e-03	2.93e-02	-1.10e-02	;...
7.52e-03	3.03e-02	-8.79e-03	;...
9.61e-03	2.96e-02	-9.05e-03	;...
1.17e-02	2.89e-02	-8.79e-03	;...
1.05e-02	2.86e-02	-1.10e-02	;...
6.39e-03	3.11e-02	-6.54e-03	;...
5.05e-03	3.17e-02	-4.52e-03	;...
7.36e-03	3.12e-02	-4.55e-03	;...
3.78e-03	3.21e-02	-2.34e-03	;...
6.30e-03	3.17e-02	-2.49e-03	;...
8.71e-03	3.11e-02	-2.79e-03	;...
1.12e-02	3.03e-02	-2.79e-03	;...
1.35e-02	2.93e-02	-2.49e-03	;...
1.24e-02	2.96e-02	-4.55e-03	;...
1.58e-02	2.82e-02	-2.34e-03	;...
1.45e-02	2.86e-02	-4.52e-03	;...
1.31e-02	2.89e-02	-6.54e-03	;...
8.83e-03	3.05e-02	-6.65e-03	;...
9.90e-03	3.05e-02	-4.92e-03	;...
1.08e-02	2.98e-02	-6.65e-03	;...
5.60e-03	2.90e-02	1.33e-02	;...
4.47e-03	2.99e-02	1.16e-02	;...
3.33e-03	3.07e-02	9.75e-03	;...
2.03e-03	3.01e-02	1.19e-02	;...
1.10e-03	2.91e-02	1.42e-02	;...
3.40e-03	2.91e-02	1.38e-02	;...
2.16e-03	3.13e-02	7.94e-03	;...
9.57e-04	3.18e-02	6.07e-03	;...
-3.42e-04	3.13e-02	8.35e-03	;...
-1.78e-04	3.21e-02	4.16e-03	;...
-1.36e-03	3.23e-02	2.16e-03	;...
-2.72e-03	3.20e-02	4.31e-03	;...
-3.95e-03	3.15e-02	6.50e-03	;...
-1.49e-03	3.17e-02	6.32e-03	;...
-5.37e-03	3.08e-02	8.50e-03	;...
-2.87e-03	3.11e-02	8.46e-03	;...
-6.10e-03	2.99e-02	1.08e-02	;...
-3.90e-03	3.04e-02	1.05e-02	;...
-7.03e-03	2.89e-02	1.29e-02	;...
-4.72e-03	2.94e-02	1.28e-02	;...
-2.40e-03	2.98e-02	1.25e-02	;...
-7.80e-03	2.76e-02	1.50e-02	;...
-5.55e-03	2.82e-02	1.49e-02	;...
-3.36e-03	2.87e-02	1.47e-02	;...
-1.12e-03	2.90e-02	1.45e-02	;...
9.86e-04	3.08e-02	1.01e-02	;...
-1.58e-03	3.07e-02	1.03e-02	;...
-1.67e-04	2.99e-02	1.24e-02	;...
-2.54e-03	3.23e-02	2.53e-04	;...
-3.80e-03	3.21e-02	-1.70e-03	;...
-5.07e-03	3.20e-02	5.07e-04	;...
-5.00e-03	3.18e-02	-3.57e-03	;...
-6.14e-03	3.13e-02	-5.48e-03	;...
-7.62e-03	3.13e-02	-3.43e-03	;...
-8.85e-03	3.11e-02	-1.22e-03	;...
-6.32e-03	3.17e-02	-1.49e-03	;...
-1.00e-02	3.08e-02	1.01e-03	;...
-7.58e-03	3.15e-02	6.24e-04	;...
-7.23e-03	3.07e-02	-7.34e-03	;...
-8.40e-03	2.99e-02	-9.19e-03	;...
-9.77e-03	3.01e-02	-7.15e-03	;...
-9.42e-03	2.90e-02	-1.10e-02	;...
-1.04e-02	2.79e-02	-1.28e-02	;...
-1.19e-02	2.80e-02	-1.11e-02	;...
-1.32e-02	2.81e-02	-9.35e-03	;...
-1.08e-02	2.91e-02	-9.19e-03	;...
-1.46e-02	2.80e-02	-7.53e-03	;...
-1.22e-02	2.91e-02	-7.34e-03	;...
-1.58e-02	2.77e-02	-5.68e-03	;...
-1.35e-02	2.90e-02	-5.48e-03	;...
-1.70e-02	2.73e-02	-3.80e-03	;...
-1.47e-02	2.87e-02	-3.57e-03	;...
-1.22e-02	2.98e-02	-3.43e-03	;...
-1.80e-02	2.68e-02	-1.91e-03	;...
-1.58e-02	2.82e-02	-1.70e-03	;...
-1.90e-02	2.62e-02	2.67e-18	;...
-1.69e-02	2.76e-02	2.53e-04	;...
-1.47e-02	2.89e-02	5.07e-04	;...
-1.24e-02	2.99e-02	6.24e-04	;...
-1.35e-02	2.94e-02	-1.49e-03	;...
-1.11e-02	3.04e-02	-1.22e-03	;...
-8.58e-03	3.08e-02	-5.39e-03	;...
-1.12e-02	2.99e-02	-5.39e-03	;...
-9.96e-03	3.07e-02	-3.21e-03	;...
-2.00e-02	2.55e-02	1.91e-03	;...
-1.79e-02	2.69e-02	2.16e-03	;...
-2.08e-02	2.46e-02	3.80e-03	;...
-1.87e-02	2.61e-02	4.16e-03	;...
-1.66e-02	2.75e-02	4.31e-03	;...
-2.15e-02	2.36e-02	5.68e-03	;...
-1.95e-02	2.52e-02	6.07e-03	;...
-2.21e-02	2.25e-02	7.53e-03	;...
-2.02e-02	2.41e-02	7.94e-03	;...
-1.81e-02	2.55e-02	8.35e-03	;...
-1.60e-02	2.69e-02	8.46e-03	;...
-1.74e-02	2.66e-02	6.32e-03	;...
-1.38e-02	2.81e-02	8.50e-03	;...
-1.53e-02	2.78e-02	6.50e-03	;...
-2.26e-02	2.13e-02	9.35e-03	;...
-2.07e-02	2.29e-02	9.75e-03	;...
-2.30e-02	1.99e-02	1.11e-02	;...
-2.12e-02	2.16e-02	1.16e-02	;...
-1.93e-02	2.31e-02	1.19e-02	;...
-2.33e-02	1.85e-02	1.28e-02	;...
-2.16e-02	2.02e-02	1.33e-02	;...
-1.99e-02	2.16e-02	1.38e-02	;...
-1.80e-02	2.29e-02	1.42e-02	;...
-1.61e-02	2.41e-02	1.45e-02	;...
-1.41e-02	2.52e-02	1.47e-02	;...
-1.56e-02	2.55e-02	1.25e-02	;...
-1.21e-02	2.61e-02	1.49e-02	;...
-9.93e-03	2.69e-02	1.50e-02	;...
-1.13e-02	2.75e-02	1.29e-02	;...
-1.27e-02	2.78e-02	1.08e-02	;...
-1.35e-02	2.66e-02	1.28e-02	;...
-1.47e-02	2.69e-02	1.05e-02	;...
-1.89e-02	2.43e-02	1.01e-02	;...
-1.75e-02	2.43e-02	1.24e-02	;...
-1.67e-02	2.57e-02	1.03e-02	;...
-3.78e-03	3.21e-02	2.34e-03	;...
-6.30e-03	3.17e-02	2.49e-03	;...
-8.71e-03	3.11e-02	2.79e-03	;...
-7.36e-03	3.12e-02	4.55e-03	;...
-6.39e-03	3.11e-02	6.54e-03	;...
-5.05e-03	3.17e-02	4.52e-03	;...
-1.12e-02	3.03e-02	2.79e-03	;...
-1.35e-02	2.93e-02	2.49e-03	;...
-1.24e-02	2.96e-02	4.55e-03	;...
-1.58e-02	2.82e-02	2.34e-03	;...
-1.45e-02	2.86e-02	4.52e-03	;...
-1.31e-02	2.89e-02	6.54e-03	;...
-1.17e-02	2.89e-02	8.79e-03	;...
-1.05e-02	2.86e-02	1.10e-02	;...
-9.61e-03	2.96e-02	9.05e-03	;...
-9.16e-03	2.82e-02	1.31e-02	;...
-8.28e-03	2.93e-02	1.10e-02	;...
-7.52e-03	3.03e-02	8.79e-03	;...
-9.90e-03	3.05e-02	4.92e-03	;...
-1.08e-02	2.98e-02	6.65e-03	;...
-8.83e-03	3.05e-02	6.65e-03	;...
-1.09e-02	2.65e-02	-1.51e-02	;...
-1.27e-02	2.54e-02	-1.56e-02	;...
-1.25e-02	2.67e-02	-1.33e-02	;...
-1.45e-02	2.41e-02	-1.60e-02	;...
-1.44e-02	2.56e-02	-1.38e-02	;...
-1.62e-02	2.27e-02	-1.64e-02	;...
-1.62e-02	2.42e-02	-1.42e-02	;...
-1.60e-02	2.55e-02	-1.19e-02	;...
-1.54e-02	2.68e-02	-9.75e-03	;...
-1.40e-02	2.68e-02	-1.16e-02	;...
-1.79e-02	2.13e-02	-1.67e-02	;...
-1.79e-02	2.28e-02	-1.45e-02	;...
-1.95e-02	1.97e-02	-1.69e-02	;...
-1.96e-02	2.12e-02	-1.47e-02	;...
-1.95e-02	2.27e-02	-1.25e-02	;...
-2.09e-02	1.80e-02	-1.70e-02	;...
-2.11e-02	1.96e-02	-1.49e-02	;...
-2.23e-02	1.62e-02	-1.70e-02	;...
-2.25e-02	1.78e-02	-1.50e-02	;...
-2.27e-02	1.92e-02	-1.29e-02	;...
-2.25e-02	2.06e-02	-1.08e-02	;...
-2.11e-02	2.10e-02	-1.28e-02	;...
-2.25e-02	2.18e-02	-8.50e-03	;...
-2.10e-02	2.23e-02	-1.05e-02	;...
-2.17e-02	2.32e-02	-6.50e-03	;...
-2.06e-02	2.35e-02	-8.46e-03	;...
-2.10e-02	2.43e-02	-4.31e-03	;...
-1.99e-02	2.48e-02	-6.32e-03	;...
-1.87e-02	2.51e-02	-8.35e-03	;...
-2.01e-02	2.53e-02	-2.16e-03	;...
-1.90e-02	2.59e-02	-4.16e-03	;...
-1.79e-02	2.63e-02	-6.07e-03	;...
-1.67e-02	2.66e-02	-7.94e-03	;...
-1.77e-02	2.41e-02	-1.24e-02	;...
-1.93e-02	2.39e-02	-1.03e-02	;...
-1.73e-02	2.55e-02	-1.01e-02	;...
-2.36e-02	1.43e-02	-1.70e-02	;...
-2.39e-02	1.60e-02	-1.50e-02	;...
-2.47e-02	1.24e-02	-1.69e-02	;...
-2.51e-02	1.40e-02	-1.49e-02	;...
-2.53e-02	1.56e-02	-1.29e-02	;...
-2.57e-02	1.04e-02	-1.67e-02	;...
-2.62e-02	1.21e-02	-1.47e-02	;...
-2.67e-02	8.42e-03	-1.64e-02	;...
-2.72e-02	1.00e-02	-1.45e-02	;...
-2.76e-02	1.15e-02	-1.25e-02	;...
-2.77e-02	1.31e-02	-1.05e-02	;...
-2.65e-02	1.36e-02	-1.28e-02	;...
-2.76e-02	1.46e-02	-8.50e-03	;...
-2.66e-02	1.50e-02	-1.08e-02	;...
-2.74e-02	6.35e-03	-1.60e-02	;...
-2.80e-02	7.94e-03	-1.42e-02	;...
-2.81e-02	4.25e-03	-1.56e-02	;...
-2.88e-02	5.77e-03	-1.38e-02	;...
-2.92e-02	7.36e-03	-1.19e-02	;...
-2.86e-02	2.12e-03	-1.51e-02	;...
-2.93e-02	3.63e-03	-1.33e-02	;...
-2.90e-02	1.10e-17	-1.45e-02	;...
-2.97e-02	1.31e-03	-1.28e-02	;...
-3.03e-02	2.62e-03	-1.11e-02	;...
-3.08e-02	3.92e-03	-9.35e-03	;...
-2.98e-02	4.99e-03	-1.16e-02	;...
-3.11e-02	5.20e-03	-7.53e-03	;...
-3.02e-02	6.33e-03	-9.75e-03	;...
-3.12e-02	6.46e-03	-5.68e-03	;...
-3.05e-02	7.63e-03	-7.94e-03	;...
-3.12e-02	7.68e-03	-3.80e-03	;...
-3.06e-02	8.92e-03	-6.07e-03	;...
-2.97e-02	1.00e-02	-8.35e-03	;...
-3.11e-02	8.87e-03	-1.91e-03	;...
-3.05e-02	1.01e-02	-4.16e-03	;...
-3.08e-02	1.00e-02	1.27e-18	;...
-3.03e-02	1.13e-02	-2.16e-03	;...
-2.96e-02	1.25e-02	-4.31e-03	;...
-2.87e-02	1.35e-02	-6.50e-03	;...
-2.97e-02	1.12e-02	-6.32e-03	;...
-2.87e-02	1.24e-02	-8.46e-03	;...
-2.84e-02	9.41e-03	-1.24e-02	;...
-2.96e-02	8.57e-03	-1.01e-02	;...
-2.87e-02	1.10e-02	-1.03e-02	;...
-3.04e-02	1.11e-02	1.91e-03	;...
-2.99e-02	1.24e-02	-2.53e-04	;...
-2.98e-02	1.22e-02	3.80e-03	;...
-2.94e-02	1.35e-02	1.70e-03	;...
-2.89e-02	1.47e-02	-5.07e-04	;...
-2.91e-02	1.31e-02	5.68e-03	;...
-2.87e-02	1.46e-02	3.57e-03	;...
-2.82e-02	1.41e-02	7.53e-03	;...
-2.79e-02	1.55e-02	5.48e-03	;...
-2.74e-02	1.69e-02	3.43e-03	;...
-2.69e-02	1.80e-02	1.22e-03	;...
-2.82e-02	1.58e-02	1.49e-03	;...
-2.62e-02	1.90e-02	-1.01e-03	;...
-2.76e-02	1.69e-02	-6.24e-04	;...
-2.72e-02	1.49e-02	9.35e-03	;...
-2.70e-02	1.64e-02	7.34e-03	;...
-2.61e-02	1.57e-02	1.11e-02	;...
-2.59e-02	1.72e-02	9.19e-03	;...
-2.56e-02	1.86e-02	7.15e-03	;...
-2.48e-02	1.64e-02	1.28e-02	;...
-2.47e-02	1.79e-02	1.10e-02	;...
-2.44e-02	1.93e-02	9.19e-03	;...
-2.39e-02	2.06e-02	7.34e-03	;...
-2.34e-02	2.17e-02	5.48e-03	;...
-2.27e-02	2.28e-02	3.57e-03	;...
-2.46e-02	2.08e-02	3.43e-03	;...
-2.20e-02	2.38e-02	1.70e-03	;...
-2.10e-02	2.46e-02	-2.53e-04	;...
-2.29e-02	2.29e-02	-5.07e-04	;...
-2.46e-02	2.10e-02	-6.24e-04	;...
-2.38e-02	2.20e-02	1.49e-03	;...
-2.55e-02	2.00e-02	1.22e-03	;...
-2.66e-02	1.77e-02	5.39e-03	;...
-2.50e-02	1.99e-02	5.39e-03	;...
-2.61e-02	1.90e-02	3.21e-03	;...
-2.40e-02	1.74e-02	-1.31e-02	;...
-2.53e-02	1.69e-02	-1.10e-02	;...
-2.65e-02	1.65e-02	-8.79e-03	;...
-2.52e-02	1.83e-02	-9.05e-03	;...
-2.39e-02	2.01e-02	-8.79e-03	;...
-2.39e-02	1.89e-02	-1.10e-02	;...
-2.76e-02	1.57e-02	-6.54e-03	;...
-2.86e-02	1.46e-02	-4.52e-03	;...
-2.74e-02	1.66e-02	-4.55e-03	;...
-2.94e-02	1.35e-02	-2.34e-03	;...
-2.82e-02	1.58e-02	-2.49e-03	;...
-2.69e-02	1.79e-02	-2.79e-03	;...
-2.53e-02	2.00e-02	-2.79e-03	;...
-2.37e-02	2.19e-02	-2.49e-03	;...
-2.43e-02	2.09e-02	-4.55e-03	;...
-2.19e-02	2.37e-02	-2.34e-03	;...
-2.27e-02	2.27e-02	-4.52e-03	;...
-2.34e-02	2.14e-02	-6.54e-03	;...
-2.62e-02	1.78e-02	-6.65e-03	;...
-2.59e-02	1.88e-02	-4.92e-03	;...
-2.50e-02	1.95e-02	-6.65e-03	;...
-2.58e-02	1.43e-02	1.33e-02	;...
-2.71e-02	1.35e-02	1.16e-02	;...
-2.82e-02	1.27e-02	9.75e-03	;...
-2.80e-02	1.12e-02	1.19e-02	;...
-2.73e-02	1.00e-02	1.42e-02	;...
-2.67e-02	1.22e-02	1.38e-02	;...
-2.91e-02	1.17e-02	7.94e-03	;...
-3.00e-02	1.07e-02	6.07e-03	;...
-2.99e-02	9.35e-03	8.35e-03	;...
-3.06e-02	9.76e-03	4.16e-03	;...
-3.11e-02	8.68e-03	2.16e-03	;...
-3.13e-02	7.30e-03	4.31e-03	;...
-3.12e-02	5.98e-03	6.50e-03	;...
-3.07e-02	8.39e-03	6.32e-03	;...
-3.10e-02	4.41e-03	8.50e-03	;...
-3.05e-02	6.90e-03	8.46e-03	;...
-3.04e-02	3.45e-03	1.08e-02	;...
-3.01e-02	5.69e-03	1.05e-02	;...
-2.96e-02	2.23e-03	1.29e-02	;...
-2.94e-02	4.59e-03	1.28e-02	;...
-2.91e-02	6.92e-03	1.25e-02	;...
-2.87e-02	1.12e-03	1.50e-02	;...
-2.86e-02	3.45e-03	1.49e-02	;...
-2.83e-02	5.67e-03	1.47e-02	;...
-2.79e-02	7.89e-03	1.45e-02	;...
-2.90e-02	1.04e-02	1.01e-02	;...
-2.97e-02	7.97e-03	1.03e-02	;...
-2.85e-02	9.09e-03	1.24e-02	;...
-3.15e-02	7.56e-03	2.53e-04	;...
-3.17e-02	6.31e-03	-1.70e-03	;...
-3.20e-02	5.07e-03	5.07e-04	;...
-3.18e-02	5.07e-03	-3.57e-03	;...
-3.17e-02	3.85e-03	-5.48e-03	;...
-3.21e-02	2.42e-03	-3.43e-03	;...
-3.24e-02	1.21e-03	-1.22e-03	;...
-3.21e-02	3.79e-03	-1.49e-03	;...
-3.24e-02	1.17e-17	1.01e-03	;...
-3.23e-02	2.53e-03	6.24e-04	;...
-3.15e-02	2.61e-03	-7.34e-03	;...
-3.10e-02	1.26e-03	-9.19e-03	;...
-3.16e-02	1.29e-17	-7.15e-03	;...
-3.05e-02	1.11e-17	-1.10e-02	;...
-2.97e-02	-1.31e-03	-1.28e-02	;...
-3.03e-02	-2.62e-03	-1.11e-02	;...
-3.08e-02	-3.92e-03	-9.35e-03	;...
-3.10e-02	-1.26e-03	-9.19e-03	;...
-3.11e-02	-5.20e-03	-7.53e-03	;...
-3.15e-02	-2.61e-03	-7.34e-03	;...
-3.12e-02	-6.46e-03	-5.68e-03	;...
-3.17e-02	-3.85e-03	-5.48e-03	;...
-3.12e-02	-7.68e-03	-3.80e-03	;...
-3.18e-02	-5.07e-03	-3.57e-03	;...
-3.21e-02	-2.42e-03	-3.43e-03	;...
-3.11e-02	-8.87e-03	-1.91e-03	;...
-3.17e-02	-6.31e-03	-1.70e-03	;...
-3.08e-02	-1.00e-02	4.34e-18	;...
-3.15e-02	-7.56e-03	2.53e-04	;...
-3.20e-02	-5.07e-03	5.07e-04	;...
-3.23e-02	-2.53e-03	6.24e-04	;...
-3.21e-02	-3.79e-03	-1.49e-03	;...
-3.24e-02	-1.21e-03	-1.22e-03	;...
-3.19e-02	1.35e-03	-5.39e-03	;...
-3.19e-02	-1.35e-03	-5.39e-03	;...
-3.22e-02	2.51e-17	-3.21e-03	;...
-3.04e-02	-1.11e-02	1.91e-03	;...
-3.11e-02	-8.68e-03	2.16e-03	;...
-2.98e-02	-1.22e-02	3.80e-03	;...
-3.06e-02	-9.76e-03	4.16e-03	;...
-3.13e-02	-7.30e-03	4.31e-03	;...
-2.91e-02	-1.31e-02	5.68e-03	;...
-3.00e-02	-1.07e-02	6.07e-03	;...
-2.82e-02	-1.41e-02	7.53e-03	;...
-2.91e-02	-1.17e-02	7.94e-03	;...
-2.99e-02	-9.35e-03	8.35e-03	;...
-3.05e-02	-6.90e-03	8.46e-03	;...
-3.07e-02	-8.39e-03	6.32e-03	;...
-3.10e-02	-4.41e-03	8.50e-03	;...
-3.12e-02	-5.98e-03	6.50e-03	;...
-2.72e-02	-1.49e-02	9.35e-03	;...
-2.82e-02	-1.27e-02	9.75e-03	;...
-2.61e-02	-1.57e-02	1.11e-02	;...
-2.71e-02	-1.35e-02	1.16e-02	;...
-2.80e-02	-1.12e-02	1.19e-02	;...
-2.48e-02	-1.64e-02	1.28e-02	;...
-2.58e-02	-1.43e-02	1.33e-02	;...
-2.67e-02	-1.22e-02	1.38e-02	;...
-2.73e-02	-1.00e-02	1.42e-02	;...
-2.79e-02	-7.89e-03	1.45e-02	;...
-2.83e-02	-5.67e-03	1.47e-02	;...
-2.91e-02	-6.92e-03	1.25e-02	;...
-2.86e-02	-3.45e-03	1.49e-02	;...
-2.87e-02	-1.12e-03	1.50e-02	;...
-2.96e-02	-2.23e-03	1.29e-02	;...
-3.04e-02	-3.45e-03	1.08e-02	;...
-2.94e-02	-4.59e-03	1.28e-02	;...
-3.01e-02	-5.69e-03	1.05e-02	;...
-2.90e-02	-1.04e-02	1.01e-02	;...
-2.85e-02	-9.09e-03	1.24e-02	;...
-2.97e-02	-7.97e-03	1.03e-02	;...
-3.17e-02	6.32e-03	2.34e-03	;...
-3.21e-02	3.80e-03	2.49e-03	;...
-3.23e-02	1.32e-03	2.79e-03	;...
-3.20e-02	2.65e-03	4.55e-03	;...
-3.15e-02	3.52e-03	6.54e-03	;...
-3.17e-02	4.99e-03	4.52e-03	;...
-3.23e-02	-1.32e-03	2.79e-03	;...
-3.21e-02	-3.80e-03	2.49e-03	;...
-3.20e-02	-2.65e-03	4.55e-03	;...
-3.17e-02	-6.32e-03	2.34e-03	;...
-3.17e-02	-4.99e-03	4.52e-03	;...
-3.15e-02	-3.52e-03	6.54e-03	;...
-3.11e-02	-2.20e-03	8.79e-03	;...
-3.05e-02	-1.19e-03	1.10e-02	;...
-3.11e-02	2.56e-18	9.05e-03	;...
-2.96e-02	2.37e-17	1.31e-02	;...
-3.05e-02	1.19e-03	1.10e-02	;...
-3.11e-02	2.20e-03	8.79e-03	;...
-3.20e-02	3.29e-18	4.92e-03	;...
-3.17e-02	-1.02e-03	6.65e-03	;...
-3.17e-02	1.02e-03	6.65e-03	;...
-2.86e-02	-2.12e-03	-1.51e-02	;...
-2.81e-02	-4.25e-03	-1.56e-02	;...
-2.93e-02	-3.63e-03	-1.33e-02	;...
-2.74e-02	-6.35e-03	-1.60e-02	;...
-2.88e-02	-5.77e-03	-1.38e-02	;...
-2.67e-02	-8.42e-03	-1.64e-02	;...
-2.80e-02	-7.94e-03	-1.42e-02	;...
-2.92e-02	-7.36e-03	-1.19e-02	;...
-3.02e-02	-6.33e-03	-9.75e-03	;...
-2.98e-02	-4.99e-03	-1.16e-02	;...
-2.57e-02	-1.04e-02	-1.67e-02	;...
-2.72e-02	-1.00e-02	-1.45e-02	;...
-2.47e-02	-1.24e-02	-1.69e-02	;...
-2.62e-02	-1.21e-02	-1.47e-02	;...
-2.76e-02	-1.15e-02	-1.25e-02	;...
-2.36e-02	-1.43e-02	-1.70e-02	;...
-2.51e-02	-1.40e-02	-1.49e-02	;...
-2.23e-02	-1.62e-02	-1.70e-02	;...
-2.39e-02	-1.60e-02	-1.50e-02	;...
-2.53e-02	-1.56e-02	-1.29e-02	;...
-2.66e-02	-1.50e-02	-1.08e-02	;...
-2.65e-02	-1.36e-02	-1.28e-02	;...
-2.76e-02	-1.46e-02	-8.50e-03	;...
-2.77e-02	-1.31e-02	-1.05e-02	;...
-2.87e-02	-1.35e-02	-6.50e-03	;...
-2.87e-02	-1.24e-02	-8.46e-03	;...
-2.96e-02	-1.25e-02	-4.31e-03	;...
-2.97e-02	-1.12e-02	-6.32e-03	;...
-2.97e-02	-1.00e-02	-8.35e-03	;...
-3.03e-02	-1.13e-02	-2.16e-03	;...
-3.05e-02	-1.01e-02	-4.16e-03	;...
-3.06e-02	-8.92e-03	-6.07e-03	;...
-3.05e-02	-7.63e-03	-7.94e-03	;...
-2.84e-02	-9.41e-03	-1.24e-02	;...
-2.87e-02	-1.10e-02	-1.03e-02	;...
-2.96e-02	-8.57e-03	-1.01e-02	;...
-2.09e-02	-1.80e-02	-1.70e-02	;...
-2.25e-02	-1.78e-02	-1.50e-02	;...
-1.95e-02	-1.97e-02	-1.69e-02	;...
-2.11e-02	-1.96e-02	-1.49e-02	;...
-2.27e-02	-1.92e-02	-1.29e-02	;...
-1.79e-02	-2.13e-02	-1.67e-02	;...
-1.96e-02	-2.12e-02	-1.47e-02	;...
-1.62e-02	-2.27e-02	-1.64e-02	;...
-1.79e-02	-2.28e-02	-1.45e-02	;...
-1.95e-02	-2.27e-02	-1.25e-02	;...
-2.10e-02	-2.23e-02	-1.05e-02	;...
-2.11e-02	-2.10e-02	-1.28e-02	;...
-2.25e-02	-2.18e-02	-8.50e-03	;...
-2.25e-02	-2.06e-02	-1.08e-02	;...
-1.45e-02	-2.41e-02	-1.60e-02	;...
-1.62e-02	-2.42e-02	-1.42e-02	;...
-1.27e-02	-2.54e-02	-1.56e-02	;...
-1.44e-02	-2.56e-02	-1.38e-02	;...
-1.60e-02	-2.55e-02	-1.19e-02	;...
-1.09e-02	-2.65e-02	-1.51e-02	;...
-1.25e-02	-2.67e-02	-1.33e-02	;...
-8.96e-03	-2.76e-02	-1.45e-02	;...
-1.04e-02	-2.79e-02	-1.28e-02	;...
-1.19e-02	-2.80e-02	-1.11e-02	;...
-1.32e-02	-2.81e-02	-9.35e-03	;...
-1.40e-02	-2.68e-02	-1.16e-02	;...
-1.46e-02	-2.80e-02	-7.53e-03	;...
-1.54e-02	-2.68e-02	-9.75e-03	;...
-1.58e-02	-2.77e-02	-5.68e-03	;...
-1.67e-02	-2.66e-02	-7.94e-03	;...
-1.70e-02	-2.73e-02	-3.80e-03	;...
-1.79e-02	-2.63e-02	-6.07e-03	;...
-1.87e-02	-2.51e-02	-8.35e-03	;...
-1.80e-02	-2.68e-02	-1.91e-03	;...
-1.90e-02	-2.59e-02	-4.16e-03	;...
-1.90e-02	-2.62e-02	-1.51e-18	;...
-2.01e-02	-2.53e-02	-2.16e-03	;...
-2.10e-02	-2.43e-02	-4.31e-03	;...
-2.17e-02	-2.32e-02	-6.50e-03	;...
-1.99e-02	-2.48e-02	-6.32e-03	;...
-2.06e-02	-2.35e-02	-8.46e-03	;...
-1.77e-02	-2.41e-02	-1.24e-02	;...
-1.73e-02	-2.55e-02	-1.01e-02	;...
-1.93e-02	-2.39e-02	-1.03e-02	;...
-2.00e-02	-2.55e-02	1.91e-03	;...
-2.10e-02	-2.46e-02	-2.53e-04	;...
-2.08e-02	-2.46e-02	3.80e-03	;...
-2.20e-02	-2.38e-02	1.70e-03	;...
-2.29e-02	-2.29e-02	-5.07e-04	;...
-2.15e-02	-2.36e-02	5.68e-03	;...
-2.27e-02	-2.28e-02	3.57e-03	;...
-2.21e-02	-2.25e-02	7.53e-03	;...
-2.34e-02	-2.17e-02	5.48e-03	;...
-2.46e-02	-2.08e-02	3.43e-03	;...
-2.55e-02	-2.00e-02	1.22e-03	;...
-2.38e-02	-2.20e-02	1.49e-03	;...
-2.62e-02	-1.90e-02	-1.01e-03	;...
-2.46e-02	-2.10e-02	-6.24e-04	;...
-2.26e-02	-2.13e-02	9.35e-03	;...
-2.39e-02	-2.06e-02	7.34e-03	;...
-2.30e-02	-1.99e-02	1.11e-02	;...
-2.44e-02	-1.93e-02	9.19e-03	;...
-2.56e-02	-1.86e-02	7.15e-03	;...
-2.33e-02	-1.85e-02	1.28e-02	;...
-2.47e-02	-1.79e-02	1.10e-02	;...
-2.59e-02	-1.72e-02	9.19e-03	;...
-2.70e-02	-1.64e-02	7.34e-03	;...
-2.79e-02	-1.55e-02	5.48e-03	;...
-2.87e-02	-1.46e-02	3.57e-03	;...
-2.74e-02	-1.69e-02	3.43e-03	;...
-2.94e-02	-1.35e-02	1.70e-03	;...
-2.99e-02	-1.24e-02	-2.53e-04	;...
-2.89e-02	-1.47e-02	-5.07e-04	;...
-2.76e-02	-1.69e-02	-6.24e-04	;...
-2.82e-02	-1.58e-02	1.49e-03	;...
-2.69e-02	-1.80e-02	1.22e-03	;...
-2.50e-02	-1.99e-02	5.39e-03	;...
-2.66e-02	-1.77e-02	5.39e-03	;...
-2.61e-02	-1.90e-02	3.21e-03	;...
-2.40e-02	-1.74e-02	-1.31e-02	;...
-2.39e-02	-1.89e-02	-1.10e-02	;...
-2.39e-02	-2.01e-02	-8.79e-03	;...
-2.52e-02	-1.83e-02	-9.05e-03	;...
-2.65e-02	-1.65e-02	-8.79e-03	;...
-2.53e-02	-1.69e-02	-1.10e-02	;...
-2.34e-02	-2.14e-02	-6.54e-03	;...
-2.27e-02	-2.27e-02	-4.52e-03	;...
-2.43e-02	-2.09e-02	-4.55e-03	;...
-2.19e-02	-2.37e-02	-2.34e-03	;...
-2.37e-02	-2.19e-02	-2.49e-03	;...
-2.53e-02	-2.00e-02	-2.79e-03	;...
-2.69e-02	-1.79e-02	-2.79e-03	;...
-2.82e-02	-1.58e-02	-2.49e-03	;...
-2.74e-02	-1.66e-02	-4.55e-03	;...
-2.94e-02	-1.35e-02	-2.34e-03	;...
-2.86e-02	-1.46e-02	-4.52e-03	;...
-2.76e-02	-1.57e-02	-6.54e-03	;...
-2.50e-02	-1.95e-02	-6.65e-03	;...
-2.59e-02	-1.88e-02	-4.92e-03	;...
-2.62e-02	-1.78e-02	-6.65e-03	;...
-2.16e-02	-2.02e-02	1.33e-02	;...
-2.12e-02	-2.16e-02	1.16e-02	;...
-2.07e-02	-2.29e-02	9.75e-03	;...
-1.93e-02	-2.31e-02	1.19e-02	;...
-1.80e-02	-2.29e-02	1.42e-02	;...
-1.99e-02	-2.16e-02	1.38e-02	;...
-2.02e-02	-2.41e-02	7.94e-03	;...
-1.95e-02	-2.52e-02	6.07e-03	;...
-1.81e-02	-2.55e-02	8.35e-03	;...
-1.87e-02	-2.61e-02	4.16e-03	;...
-1.79e-02	-2.69e-02	2.16e-03	;...
-1.66e-02	-2.75e-02	4.31e-03	;...
-1.53e-02	-2.78e-02	6.50e-03	;...
-1.74e-02	-2.66e-02	6.32e-03	;...
-1.38e-02	-2.81e-02	8.50e-03	;...
-1.60e-02	-2.69e-02	8.46e-03	;...
-1.27e-02	-2.78e-02	1.08e-02	;...
-1.47e-02	-2.69e-02	1.05e-02	;...
-1.13e-02	-2.75e-02	1.29e-02	;...
-1.35e-02	-2.66e-02	1.28e-02	;...
-1.56e-02	-2.55e-02	1.25e-02	;...
-9.93e-03	-2.69e-02	1.50e-02	;...
-1.21e-02	-2.61e-02	1.49e-02	;...
-1.41e-02	-2.52e-02	1.47e-02	;...
-1.61e-02	-2.41e-02	1.45e-02	;...
-1.89e-02	-2.43e-02	1.01e-02	;...
-1.67e-02	-2.57e-02	1.03e-02	;...
-1.75e-02	-2.43e-02	1.24e-02	;...
-1.69e-02	-2.76e-02	2.53e-04	;...
-1.58e-02	-2.82e-02	-1.70e-03	;...
-1.47e-02	-2.89e-02	5.07e-04	;...
-1.47e-02	-2.87e-02	-3.57e-03	;...
-1.35e-02	-2.90e-02	-5.48e-03	;...
-1.22e-02	-2.98e-02	-3.43e-03	;...
-1.11e-02	-3.04e-02	-1.22e-03	;...
-1.35e-02	-2.94e-02	-1.49e-03	;...
-1.00e-02	-3.08e-02	1.01e-03	;...
-1.24e-02	-2.99e-02	6.24e-04	;...
-1.22e-02	-2.91e-02	-7.34e-03	;...
-1.08e-02	-2.91e-02	-9.19e-03	;...
-9.77e-03	-3.01e-02	-7.15e-03	;...
-9.42e-03	-2.90e-02	-1.10e-02	;...
-7.94e-03	-2.87e-02	-1.28e-02	;...
-6.87e-03	-2.96e-02	-1.11e-02	;...
-5.78e-03	-3.05e-02	-9.35e-03	;...
-8.40e-03	-2.99e-02	-9.19e-03	;...
-4.66e-03	-3.12e-02	-7.53e-03	;...
-7.23e-03	-3.07e-02	-7.34e-03	;...
-3.51e-03	-3.17e-02	-5.68e-03	;...
-6.14e-03	-3.13e-02	-5.48e-03	;...
-2.35e-03	-3.21e-02	-3.80e-03	;...
-5.00e-03	-3.18e-02	-3.57e-03	;...
-7.62e-03	-3.13e-02	-3.43e-03	;...
-1.18e-03	-3.23e-02	-1.91e-03	;...
-3.80e-03	-3.21e-02	-1.70e-03	;...
-7.85e-18	-3.24e-02	-2.24e-18	;...
-2.54e-03	-3.23e-02	2.53e-04	;...
-5.07e-03	-3.20e-02	5.07e-04	;...
-7.58e-03	-3.15e-02	6.24e-04	;...
-6.32e-03	-3.17e-02	-1.49e-03	;...
-8.85e-03	-3.11e-02	-1.22e-03	;...
-1.12e-02	-2.99e-02	-5.39e-03	;...
-8.58e-03	-3.08e-02	-5.39e-03	;...
-9.96e-03	-3.07e-02	-3.21e-03	;...
1.18e-03	-3.23e-02	1.91e-03	;...
-1.36e-03	-3.23e-02	2.16e-03	;...
2.35e-03	-3.21e-02	3.80e-03	;...
-1.78e-04	-3.21e-02	4.16e-03	;...
-2.72e-03	-3.20e-02	4.31e-03	;...
3.51e-03	-3.17e-02	5.68e-03	;...
9.57e-04	-3.18e-02	6.07e-03	;...
4.66e-03	-3.12e-02	7.53e-03	;...
2.16e-03	-3.13e-02	7.94e-03	;...
-3.42e-04	-3.13e-02	8.35e-03	;...
-2.87e-03	-3.11e-02	8.46e-03	;...
-1.49e-03	-3.17e-02	6.32e-03	;...
-5.37e-03	-3.08e-02	8.50e-03	;...
-3.95e-03	-3.15e-02	6.50e-03	;...
5.78e-03	-3.05e-02	9.35e-03	;...
3.33e-03	-3.07e-02	9.75e-03	;...
6.87e-03	-2.96e-02	1.11e-02	;...
4.47e-03	-2.99e-02	1.16e-02	;...
2.03e-03	-3.01e-02	1.19e-02	;...
7.94e-03	-2.87e-02	1.28e-02	;...
5.60e-03	-2.90e-02	1.33e-02	;...
3.40e-03	-2.91e-02	1.38e-02	;...
1.10e-03	-2.91e-02	1.42e-02	;...
-1.12e-03	-2.90e-02	1.45e-02	;...
-3.36e-03	-2.87e-02	1.47e-02	;...
-2.40e-03	-2.98e-02	1.25e-02	;...
-5.55e-03	-2.82e-02	1.49e-02	;...
-7.80e-03	-2.76e-02	1.50e-02	;...
-7.03e-03	-2.89e-02	1.29e-02	;...
-6.10e-03	-2.99e-02	1.08e-02	;...
-4.72e-03	-2.94e-02	1.28e-02	;...
-3.90e-03	-3.04e-02	1.05e-02	;...
9.86e-04	-3.08e-02	1.01e-02	;...
-1.67e-04	-2.99e-02	1.24e-02	;...
-1.58e-03	-3.07e-02	1.03e-02	;...
-1.58e-02	-2.82e-02	2.34e-03	;...
-1.35e-02	-2.93e-02	2.49e-03	;...
-1.12e-02	-3.03e-02	2.79e-03	;...
-1.24e-02	-2.96e-02	4.55e-03	;...
-1.31e-02	-2.89e-02	6.54e-03	;...
-1.45e-02	-2.86e-02	4.52e-03	;...
-8.71e-03	-3.11e-02	2.79e-03	;...
-6.30e-03	-3.17e-02	2.49e-03	;...
-7.36e-03	-3.12e-02	4.55e-03	;...
-3.78e-03	-3.21e-02	2.34e-03	;...
-5.05e-03	-3.17e-02	4.52e-03	;...
-6.39e-03	-3.11e-02	6.54e-03	;...
-7.52e-03	-3.03e-02	8.79e-03	;...
-8.28e-03	-2.93e-02	1.10e-02	;...
-9.61e-03	-2.96e-02	9.05e-03	;...
-9.16e-03	-2.82e-02	1.31e-02	;...
-1.05e-02	-2.86e-02	1.10e-02	;...
-1.17e-02	-2.89e-02	8.79e-03	;...
-9.90e-03	-3.05e-02	4.92e-03	;...
-8.83e-03	-3.05e-02	6.65e-03	;...
-1.08e-02	-2.98e-02	6.65e-03	;...
-6.82e-03	-2.79e-02	-1.51e-02	;...
-4.64e-03	-2.80e-02	-1.56e-02	;...
-5.60e-03	-2.90e-02	-1.33e-02	;...
-2.44e-03	-2.81e-02	-1.60e-02	;...
-3.40e-03	-2.91e-02	-1.38e-02	;...
-2.31e-04	-2.80e-02	-1.64e-02	;...
-1.10e-03	-2.91e-02	-1.42e-02	;...
-2.03e-03	-3.01e-02	-1.19e-02	;...
-3.33e-03	-3.07e-02	-9.75e-03	;...
-4.47e-03	-2.99e-02	-1.16e-02	;...
1.98e-03	-2.77e-02	-1.67e-02	;...
1.12e-03	-2.90e-02	-1.45e-02	;...
4.18e-03	-2.73e-02	-1.69e-02	;...
3.36e-03	-2.87e-02	-1.47e-02	;...
2.40e-03	-2.98e-02	-1.25e-02	;...
6.36e-03	-2.68e-02	-1.70e-02	;...
5.55e-03	-2.82e-02	-1.49e-02	;...
8.52e-03	-2.62e-02	-1.70e-02	;...
7.80e-03	-2.76e-02	-1.50e-02	;...
7.03e-03	-2.89e-02	-1.29e-02	;...
6.10e-03	-2.99e-02	-1.08e-02	;...
4.72e-03	-2.94e-02	-1.28e-02	;...
5.37e-03	-3.08e-02	-8.50e-03	;...
3.90e-03	-3.04e-02	-1.05e-02	;...
3.95e-03	-3.15e-02	-6.50e-03	;...
2.87e-03	-3.11e-02	-8.46e-03	;...
2.72e-03	-3.20e-02	-4.31e-03	;...
1.49e-03	-3.17e-02	-6.32e-03	;...
3.42e-04	-3.13e-02	-8.35e-03	;...
1.36e-03	-3.23e-02	-2.16e-03	;...
1.78e-04	-3.21e-02	-4.16e-03	;...
-9.57e-04	-3.18e-02	-6.07e-03	;...
-2.16e-03	-3.13e-02	-7.94e-03	;...
1.67e-04	-2.99e-02	-1.24e-02	;...
1.58e-03	-3.07e-02	-1.03e-02	;...
-9.86e-04	-3.08e-02	-1.01e-02	;...
1.06e-02	-2.55e-02	-1.70e-02	;...
9.93e-03	-2.69e-02	-1.50e-02	;...
1.27e-02	-2.46e-02	-1.69e-02	;...
1.21e-02	-2.61e-02	-1.49e-02	;...
1.13e-02	-2.75e-02	-1.29e-02	;...
1.47e-02	-2.36e-02	-1.67e-02	;...
1.41e-02	-2.52e-02	-1.47e-02	;...
1.66e-02	-2.25e-02	-1.64e-02	;...
1.61e-02	-2.41e-02	-1.45e-02	;...
1.56e-02	-2.55e-02	-1.25e-02	;...
1.47e-02	-2.69e-02	-1.05e-02	;...
1.35e-02	-2.66e-02	-1.28e-02	;...
1.38e-02	-2.81e-02	-8.50e-03	;...
1.27e-02	-2.78e-02	-1.08e-02	;...
1.85e-02	-2.13e-02	-1.60e-02	;...
1.80e-02	-2.29e-02	-1.42e-02	;...
2.02e-02	-1.99e-02	-1.56e-02	;...
1.99e-02	-2.16e-02	-1.38e-02	;...
1.93e-02	-2.31e-02	-1.19e-02	;...
2.19e-02	-1.85e-02	-1.51e-02	;...
2.16e-02	-2.02e-02	-1.33e-02	;...
2.34e-02	-1.70e-02	-1.45e-02	;...
2.33e-02	-1.85e-02	-1.28e-02	;...
2.30e-02	-1.99e-02	-1.11e-02	;...
2.26e-02	-2.13e-02	-9.35e-03	;...
2.12e-02	-2.16e-02	-1.16e-02	;...
2.21e-02	-2.25e-02	-7.53e-03	;...
2.07e-02	-2.29e-02	-9.75e-03	;...
2.15e-02	-2.36e-02	-5.68e-03	;...
2.02e-02	-2.41e-02	-7.94e-03	;...
2.08e-02	-2.46e-02	-3.80e-03	;...
1.95e-02	-2.52e-02	-6.07e-03	;...
1.81e-02	-2.55e-02	-8.35e-03	;...
2.00e-02	-2.55e-02	-1.91e-03	;...
1.87e-02	-2.61e-02	-4.16e-03	;...
1.90e-02	-2.62e-02	-4.10e-18	;...
1.79e-02	-2.69e-02	-2.16e-03	;...
1.66e-02	-2.75e-02	-4.31e-03	;...
1.53e-02	-2.78e-02	-6.50e-03	;...
1.74e-02	-2.66e-02	-6.32e-03	;...
1.60e-02	-2.69e-02	-8.46e-03	;...
1.75e-02	-2.43e-02	-1.24e-02	;...
1.89e-02	-2.43e-02	-1.01e-02	;...
1.67e-02	-2.57e-02	-1.03e-02	;...
1.80e-02	-2.68e-02	1.91e-03	;...
1.69e-02	-2.76e-02	-2.53e-04	;...
1.70e-02	-2.73e-02	3.80e-03	;...
1.58e-02	-2.82e-02	1.70e-03	;...
1.47e-02	-2.89e-02	-5.07e-04	;...
1.58e-02	-2.77e-02	5.68e-03	;...
1.47e-02	-2.87e-02	3.57e-03	;...
1.46e-02	-2.80e-02	7.53e-03	;...
1.35e-02	-2.90e-02	5.48e-03	;...
1.22e-02	-2.98e-02	3.43e-03	;...
1.11e-02	-3.04e-02	1.22e-03	;...
1.35e-02	-2.94e-02	1.49e-03	;...
1.00e-02	-3.08e-02	-1.01e-03	;...
1.24e-02	-2.99e-02	-6.24e-04	;...
1.32e-02	-2.81e-02	9.35e-03	;...
1.22e-02	-2.91e-02	7.34e-03	;...
1.19e-02	-2.80e-02	1.11e-02	;...
1.08e-02	-2.91e-02	9.19e-03	;...
9.77e-03	-3.01e-02	7.15e-03	;...
1.04e-02	-2.79e-02	1.28e-02	;...
9.42e-03	-2.90e-02	1.10e-02	;...
8.40e-03	-2.99e-02	9.19e-03	;...
7.23e-03	-3.07e-02	7.34e-03	;...
6.14e-03	-3.13e-02	5.48e-03	;...
5.00e-03	-3.18e-02	3.57e-03	;...
7.62e-03	-3.13e-02	3.43e-03	;...
3.80e-03	-3.21e-02	1.70e-03	;...
2.54e-03	-3.23e-02	-2.53e-04	;...
5.07e-03	-3.20e-02	-5.07e-04	;...
7.58e-03	-3.15e-02	-6.24e-04	;...
6.32e-03	-3.17e-02	1.49e-03	;...
8.85e-03	-3.11e-02	1.22e-03	;...
1.12e-02	-2.99e-02	5.39e-03	;...
8.58e-03	-3.08e-02	5.39e-03	;...
9.96e-03	-3.07e-02	3.21e-03	;...
9.16e-03	-2.82e-02	-1.31e-02	;...
1.05e-02	-2.86e-02	-1.10e-02	;...
1.17e-02	-2.89e-02	-8.79e-03	;...
9.61e-03	-2.96e-02	-9.05e-03	;...
7.52e-03	-3.03e-02	-8.79e-03	;...
8.28e-03	-2.93e-02	-1.10e-02	;...
1.31e-02	-2.89e-02	-6.54e-03	;...
1.45e-02	-2.86e-02	-4.52e-03	;...
1.24e-02	-2.96e-02	-4.55e-03	;...
1.58e-02	-2.82e-02	-2.34e-03	;...
1.35e-02	-2.93e-02	-2.49e-03	;...
1.12e-02	-3.03e-02	-2.79e-03	;...
8.71e-03	-3.11e-02	-2.79e-03	;...
6.30e-03	-3.17e-02	-2.49e-03	;...
7.36e-03	-3.12e-02	-4.55e-03	;...
3.78e-03	-3.21e-02	-2.34e-03	;...
5.05e-03	-3.17e-02	-4.52e-03	;...
6.39e-03	-3.11e-02	-6.54e-03	;...
1.08e-02	-2.98e-02	-6.65e-03	;...
9.90e-03	-3.05e-02	-4.92e-03	;...
8.83e-03	-3.05e-02	-6.65e-03	;...
1.25e-02	-2.67e-02	1.33e-02	;...
1.40e-02	-2.68e-02	1.16e-02	;...
1.54e-02	-2.68e-02	9.75e-03	;...
1.60e-02	-2.55e-02	1.19e-02	;...
1.62e-02	-2.42e-02	1.42e-02	;...
1.44e-02	-2.56e-02	1.38e-02	;...
1.67e-02	-2.66e-02	7.94e-03	;...
1.79e-02	-2.63e-02	6.07e-03	;...
1.87e-02	-2.51e-02	8.35e-03	;...
1.90e-02	-2.59e-02	4.16e-03	;...
2.01e-02	-2.53e-02	2.16e-03	;...
2.10e-02	-2.43e-02	4.31e-03	;...
2.17e-02	-2.32e-02	6.50e-03	;...
1.99e-02	-2.48e-02	6.32e-03	;...
2.25e-02	-2.18e-02	8.50e-03	;...
2.06e-02	-2.35e-02	8.46e-03	;...
2.25e-02	-2.06e-02	1.08e-02	;...
2.10e-02	-2.23e-02	1.05e-02	;...
2.27e-02	-1.92e-02	1.29e-02	;...
2.11e-02	-2.10e-02	1.28e-02	;...
1.95e-02	-2.27e-02	1.25e-02	;...
2.25e-02	-1.78e-02	1.50e-02	;...
2.11e-02	-1.96e-02	1.49e-02	;...
1.96e-02	-2.12e-02	1.47e-02	;...
1.79e-02	-2.28e-02	1.45e-02	;...
1.73e-02	-2.55e-02	1.01e-02	;...
1.93e-02	-2.39e-02	1.03e-02	;...
1.77e-02	-2.41e-02	1.24e-02	;...
2.10e-02	-2.46e-02	2.53e-04	;...
2.20e-02	-2.38e-02	-1.70e-03	;...
2.29e-02	-2.29e-02	5.07e-04	;...
2.27e-02	-2.28e-02	-3.57e-03	;...
2.34e-02	-2.17e-02	-5.48e-03	;...
2.46e-02	-2.08e-02	-3.43e-03	;...
2.55e-02	-2.00e-02	-1.22e-03	;...
2.38e-02	-2.20e-02	-1.49e-03	;...
2.62e-02	-1.90e-02	1.01e-03	;...
2.46e-02	-2.10e-02	6.24e-04	;...
2.39e-02	-2.06e-02	-7.34e-03	;...
2.44e-02	-1.93e-02	-9.19e-03	;...
2.56e-02	-1.86e-02	-7.15e-03	;...
2.47e-02	-1.79e-02	-1.10e-02	;...
2.48e-02	-1.64e-02	-1.28e-02	;...
2.61e-02	-1.57e-02	-1.11e-02	;...
2.72e-02	-1.49e-02	-9.35e-03	;...
2.59e-02	-1.72e-02	-9.19e-03	;...
2.82e-02	-1.41e-02	-7.53e-03	;...
2.70e-02	-1.64e-02	-7.34e-03	;...
2.91e-02	-1.31e-02	-5.68e-03	;...
2.79e-02	-1.55e-02	-5.48e-03	;...
2.98e-02	-1.22e-02	-3.80e-03	;...
2.87e-02	-1.46e-02	-3.57e-03	;...
2.74e-02	-1.69e-02	-3.43e-03	;...
3.04e-02	-1.11e-02	-1.91e-03	;...
2.94e-02	-1.35e-02	-1.70e-03	;...
3.08e-02	-1.00e-02	-2.21e-18	;...
2.99e-02	-1.24e-02	2.53e-04	;...
2.89e-02	-1.47e-02	5.07e-04	;...
2.76e-02	-1.69e-02	6.24e-04	;...
2.82e-02	-1.58e-02	-1.49e-03	;...
2.69e-02	-1.80e-02	-1.22e-03	;...
2.50e-02	-1.99e-02	-5.39e-03	;...
2.66e-02	-1.77e-02	-5.39e-03	;...
2.61e-02	-1.90e-02	-3.21e-03	;...
3.11e-02	-8.87e-03	1.91e-03	;...
3.03e-02	-1.13e-02	2.16e-03	;...
3.12e-02	-7.68e-03	3.80e-03	;...
3.05e-02	-1.01e-02	4.16e-03	;...
2.96e-02	-1.25e-02	4.31e-03	;...
3.12e-02	-6.46e-03	5.68e-03	;...
3.06e-02	-8.92e-03	6.07e-03	;...
3.11e-02	-5.20e-03	7.53e-03	;...
3.05e-02	-7.63e-03	7.94e-03	;...
2.97e-02	-1.00e-02	8.35e-03	;...
2.87e-02	-1.24e-02	8.46e-03	;...
2.97e-02	-1.12e-02	6.32e-03	;...
2.76e-02	-1.46e-02	8.50e-03	;...
2.87e-02	-1.35e-02	6.50e-03	;...
3.08e-02	-3.92e-03	9.35e-03	;...
3.02e-02	-6.33e-03	9.75e-03	;...
3.03e-02	-2.62e-03	1.11e-02	;...
2.98e-02	-4.99e-03	1.16e-02	;...
2.92e-02	-7.36e-03	1.19e-02	;...
2.97e-02	-1.31e-03	1.28e-02	;...
2.93e-02	-3.63e-03	1.33e-02	;...
2.88e-02	-5.77e-03	1.38e-02	;...
2.80e-02	-7.94e-03	1.42e-02	;...
2.72e-02	-1.00e-02	1.45e-02	;...
2.62e-02	-1.21e-02	1.47e-02	;...
2.76e-02	-1.15e-02	1.25e-02	;...
2.51e-02	-1.40e-02	1.49e-02	;...
2.39e-02	-1.60e-02	1.50e-02	;...
2.53e-02	-1.56e-02	1.29e-02	;...
2.66e-02	-1.50e-02	1.08e-02	;...
2.65e-02	-1.36e-02	1.28e-02	;...
2.77e-02	-1.31e-02	1.05e-02	;...
2.96e-02	-8.57e-03	1.01e-02	;...
2.84e-02	-9.41e-03	1.24e-02	;...
2.87e-02	-1.10e-02	1.03e-02	;...
2.19e-02	-2.37e-02	2.34e-03	;...
2.37e-02	-2.19e-02	2.49e-03	;...
2.53e-02	-2.00e-02	2.79e-03	;...
2.43e-02	-2.09e-02	4.55e-03	;...
2.34e-02	-2.14e-02	6.54e-03	;...
2.27e-02	-2.27e-02	4.52e-03	;...
2.69e-02	-1.79e-02	2.79e-03	;...
2.82e-02	-1.58e-02	2.49e-03	;...
2.74e-02	-1.66e-02	4.55e-03	;...
2.94e-02	-1.35e-02	2.34e-03	;...
2.86e-02	-1.46e-02	4.52e-03	;...
2.76e-02	-1.57e-02	6.54e-03	;...
2.65e-02	-1.65e-02	8.79e-03	;...
2.53e-02	-1.69e-02	1.10e-02	;...
2.52e-02	-1.83e-02	9.05e-03	;...
2.40e-02	-1.74e-02	1.31e-02	;...
2.39e-02	-1.89e-02	1.10e-02	;...
2.39e-02	-2.01e-02	8.79e-03	;...
2.59e-02	-1.88e-02	4.92e-03	;...
2.62e-02	-1.78e-02	6.65e-03	;...
2.50e-02	-1.95e-02	6.65e-03	;...
2.44e-02	-1.51e-02	-1.51e-02	;...
2.52e-02	-1.31e-02	-1.56e-02	;...
2.58e-02	-1.43e-02	-1.33e-02	;...
2.59e-02	-1.10e-02	-1.60e-02	;...
2.67e-02	-1.22e-02	-1.38e-02	;...
2.65e-02	-8.86e-03	-1.64e-02	;...
2.73e-02	-1.00e-02	-1.42e-02	;...
2.80e-02	-1.12e-02	-1.19e-02	;...
2.82e-02	-1.27e-02	-9.75e-03	;...
2.71e-02	-1.35e-02	-1.16e-02	;...
2.70e-02	-6.68e-03	-1.67e-02	;...
2.79e-02	-7.89e-03	-1.45e-02	;...
2.73e-02	-4.47e-03	-1.69e-02	;...
2.83e-02	-5.67e-03	-1.47e-02	;...
2.91e-02	-6.92e-03	-1.25e-02	;...
2.75e-02	-2.24e-03	-1.70e-02	;...
2.86e-02	-3.45e-03	-1.49e-02	;...
2.76e-02	-1.16e-17	-1.70e-02	;...
2.87e-02	-1.12e-03	-1.50e-02	;...
2.96e-02	-2.23e-03	-1.29e-02	;...
3.04e-02	-3.45e-03	-1.08e-02	;...
2.94e-02	-4.59e-03	-1.28e-02	;...
3.10e-02	-4.41e-03	-8.50e-03	;...
3.01e-02	-5.69e-03	-1.05e-02	;...
3.12e-02	-5.98e-03	-6.50e-03	;...
3.05e-02	-6.90e-03	-8.46e-03	;...
3.13e-02	-7.30e-03	-4.31e-03	;...
3.07e-02	-8.39e-03	-6.32e-03	;...
2.99e-02	-9.35e-03	-8.35e-03	;...
3.11e-02	-8.68e-03	-2.16e-03	;...
3.06e-02	-9.76e-03	-4.16e-03	;...
3.00e-02	-1.07e-02	-6.07e-03	;...
2.91e-02	-1.17e-02	-7.94e-03	;...
2.85e-02	-9.09e-03	-1.24e-02	;...
2.97e-02	-7.97e-03	-1.03e-02	;...
2.90e-02	-1.04e-02	-1.01e-02	;...
2.75e-02	2.24e-03	-1.70e-02	;...
2.87e-02	1.12e-03	-1.50e-02	;...
2.73e-02	4.47e-03	-1.69e-02	;...
2.86e-02	3.45e-03	-1.49e-02	;...
2.96e-02	2.23e-03	-1.29e-02	;...
2.70e-02	6.68e-03	-1.67e-02	;...
2.83e-02	5.67e-03	-1.47e-02	;...
2.65e-02	8.86e-03	-1.64e-02	;...
2.79e-02	7.89e-03	-1.45e-02	;...
2.91e-02	6.92e-03	-1.25e-02	;...
3.01e-02	5.69e-03	-1.05e-02	;...
2.94e-02	4.59e-03	-1.28e-02	;...
3.10e-02	4.41e-03	-8.50e-03	;...
3.04e-02	3.45e-03	-1.08e-02	;...
2.59e-02	1.10e-02	-1.60e-02	;...
2.73e-02	1.00e-02	-1.42e-02	;...
2.52e-02	1.31e-02	-1.56e-02	;...
2.67e-02	1.22e-02	-1.38e-02	;...
2.80e-02	1.12e-02	-1.19e-02	;...
2.44e-02	1.51e-02	-1.51e-02	;...
2.58e-02	1.43e-02	-1.33e-02	;...
2.71e-02	1.35e-02	-1.16e-02	;...
2.82e-02	1.27e-02	-9.75e-03	;...
2.91e-02	1.17e-02	-7.94e-03	;...
3.00e-02	1.07e-02	-6.07e-03	;...
2.99e-02	9.35e-03	-8.35e-03	;...
3.06e-02	9.76e-03	-4.16e-03	;...
3.11e-02	8.68e-03	-2.16e-03	;...
3.13e-02	7.30e-03	-4.31e-03	;...
3.12e-02	5.98e-03	-6.50e-03	;...
3.07e-02	8.39e-03	-6.32e-03	;...
3.05e-02	6.90e-03	-8.46e-03	;...
2.85e-02	9.09e-03	-1.24e-02	;...
2.90e-02	1.04e-02	-1.01e-02	;...
2.97e-02	7.97e-03	-1.03e-02	;...
3.15e-02	7.56e-03	-2.53e-04	;...
3.17e-02	6.31e-03	1.70e-03	;...
3.20e-02	5.07e-03	-5.07e-04	;...
3.18e-02	5.07e-03	3.57e-03	;...
3.17e-02	3.85e-03	5.48e-03	;...
3.21e-02	2.42e-03	3.43e-03	;...
3.24e-02	1.21e-03	1.22e-03	;...
3.21e-02	3.79e-03	1.49e-03	;...
3.24e-02	-1.20e-17	-1.01e-03	;...
3.23e-02	2.53e-03	-6.24e-04	;...
3.15e-02	2.61e-03	7.34e-03	;...
3.10e-02	1.26e-03	9.19e-03	;...
3.16e-02	-3.32e-18	7.15e-03	;...
3.05e-02	6.95e-20	1.10e-02	;...
3.10e-02	-1.26e-03	9.19e-03	;...
3.15e-02	-2.61e-03	7.34e-03	;...
3.17e-02	-3.85e-03	5.48e-03	;...
3.18e-02	-5.07e-03	3.57e-03	;...
3.21e-02	-2.42e-03	3.43e-03	;...
3.17e-02	-6.31e-03	1.70e-03	;...
3.15e-02	-7.56e-03	-2.53e-04	;...
3.20e-02	-5.07e-03	-5.07e-04	;...
3.23e-02	-2.53e-03	-6.24e-04	;...
3.21e-02	-3.79e-03	1.49e-03	;...
3.24e-02	-1.21e-03	1.22e-03	;...
3.19e-02	1.35e-03	5.39e-03	;...
3.19e-02	-1.35e-03	5.39e-03	;...
3.22e-02	-2.88e-17	3.21e-03	;...
2.96e-02	-7.81e-18	-1.31e-02	;...
3.05e-02	1.19e-03	-1.10e-02	;...
3.11e-02	2.20e-03	-8.79e-03	;...
3.11e-02	5.52e-19	-9.05e-03	;...
3.11e-02	-2.20e-03	-8.79e-03	;...
3.05e-02	-1.19e-03	-1.10e-02	;...
3.15e-02	3.52e-03	-6.54e-03	;...
3.17e-02	4.99e-03	-4.52e-03	;...
3.20e-02	2.65e-03	-4.55e-03	;...
3.17e-02	6.32e-03	-2.34e-03	;...
3.21e-02	3.80e-03	-2.49e-03	;...
3.23e-02	1.32e-03	-2.79e-03	;...
3.23e-02	-1.32e-03	-2.79e-03	;...
3.21e-02	-3.80e-03	-2.49e-03	;...
3.20e-02	-2.65e-03	-4.55e-03	;...
3.17e-02	-6.32e-03	-2.34e-03	;...
3.17e-02	-4.99e-03	-4.52e-03	;...
3.15e-02	-3.52e-03	-6.54e-03	;...
3.17e-02	1.02e-03	-6.65e-03	;...
3.20e-02	-8.23e-18	-4.92e-03	;...
3.17e-02	-1.02e-03	-6.65e-03	;...
-1.01e-18	-7.28e-19	-3.24e-02	;...
-6.90e-04	2.12e-03	-3.23e-02	;...
1.81e-03	1.31e-03	-3.23e-02	;...
-1.38e-03	4.25e-03	-3.21e-02	;...
1.18e-03	3.63e-03	-3.22e-02	;...
3.61e-03	2.62e-03	-3.21e-02	;...
-2.06e-03	6.35e-03	-3.17e-02	;...
5.52e-04	5.77e-03	-3.19e-02	;...
-2.74e-03	8.42e-03	-3.12e-02	;...
-1.66e-04	7.94e-03	-3.14e-02	;...
2.39e-03	7.36e-03	-3.15e-02	;...
4.80e-03	6.33e-03	-3.14e-02	;...
2.94e-03	4.99e-03	-3.19e-02	;...
7.16e-03	5.20e-03	-3.12e-02	;...
5.40e-03	3.92e-03	-3.17e-02	;...
-3.39e-03	1.04e-02	-3.05e-02	;...
-7.94e-04	1.00e-02	-3.08e-02	;...
-4.04e-03	1.24e-02	-2.96e-02	;...
-1.42e-03	1.21e-02	-3.00e-02	;...
1.19e-03	1.15e-02	-3.03e-02	;...
-4.66e-03	1.43e-02	-2.87e-02	;...
-2.09e-03	1.40e-02	-2.91e-02	;...
-5.26e-03	1.62e-02	-2.76e-02	;...
-2.77e-03	1.60e-02	-2.81e-02	;...
-2.59e-04	1.56e-02	-2.84e-02	;...
2.23e-03	1.50e-02	-2.86e-02	;...
4.21e-04	1.36e-02	-2.94e-02	;...
4.75e-03	1.46e-02	-2.85e-02	;...
2.98e-03	1.31e-02	-2.95e-02	;...
7.04e-03	1.35e-02	-2.86e-02	;...
5.29e-03	1.24e-02	-2.95e-02	;...
9.38e-03	1.25e-02	-2.84e-02	;...
7.64e-03	1.12e-02	-2.94e-02	;...
5.80e-03	1.00e-02	-3.03e-02	;...
1.16e-02	1.13e-02	-2.81e-02	;...
9.92e-03	1.01e-02	-2.91e-02	;...
1.38e-02	1.00e-02	-2.76e-02	;...
1.22e-02	8.87e-03	-2.87e-02	;...
1.06e-02	7.68e-03	-2.96e-02	;...
8.89e-03	6.46e-03	-3.05e-02	;...
8.23e-03	8.92e-03	-3.00e-02	;...
6.53e-03	7.63e-03	-3.08e-02	;...
1.63e-03	9.41e-03	-3.10e-02	;...
3.57e-03	1.10e-02	-3.03e-02	;...
4.21e-03	8.57e-03	-3.10e-02	;...
-5.84e-03	1.80e-02	-2.63e-02	;...
-3.36e-03	1.78e-02	-2.69e-02	;...
-6.39e-03	1.97e-02	-2.49e-02	;...
-3.90e-03	1.96e-02	-2.55e-02	;...
-1.43e-03	1.92e-02	-2.60e-02	;...
-6.91e-03	2.13e-02	-2.35e-02	;...
-4.40e-03	2.12e-02	-2.41e-02	;...
-7.39e-03	2.27e-02	-2.19e-02	;...
-4.94e-03	2.28e-02	-2.25e-02	;...
-2.45e-03	2.27e-02	-2.30e-02	;...
-4.36e-06	2.23e-02	-2.35e-02	;...
-1.99e-03	2.10e-02	-2.46e-02	;...
2.44e-03	2.18e-02	-2.39e-02	;...
4.16e-04	2.06e-02	-2.50e-02	;...
-7.84e-03	2.41e-02	-2.01e-02	;...
-5.45e-03	2.42e-02	-2.09e-02	;...
-8.25e-03	2.54e-02	-1.83e-02	;...
-5.88e-03	2.56e-02	-1.90e-02	;...
-3.51e-03	2.55e-02	-1.97e-02	;...
-8.63e-03	2.65e-02	-1.65e-02	;...
-6.33e-03	2.67e-02	-1.72e-02	;...
-4.15e-03	2.68e-02	-1.77e-02	;...
-1.85e-03	2.68e-02	-1.81e-02	;...
3.56e-04	2.66e-02	-1.85e-02	;...
2.59e-03	2.63e-02	-1.87e-02	;...
8.83e-04	2.51e-02	-2.04e-02	;...
4.79e-03	2.59e-02	-1.89e-02	;...
7.05e-03	2.53e-02	-1.89e-02	;...
5.54e-03	2.43e-02	-2.07e-02	;...
3.90e-03	2.32e-02	-2.23e-02	;...
3.23e-03	2.48e-02	-2.06e-02	;...
1.66e-03	2.35e-02	-2.22e-02	;...
-3.15e-03	2.41e-02	-2.14e-02	;...
-1.28e-03	2.55e-02	-2.00e-02	;...
-6.21e-04	2.39e-02	-2.19e-02	;...
9.18e-03	2.46e-02	-1.89e-02	;...
1.13e-02	2.38e-02	-1.89e-02	;...
9.79e-03	2.29e-02	-2.07e-02	;...
1.34e-02	2.28e-02	-1.87e-02	;...
1.54e-02	2.17e-02	-1.85e-02	;...
1.41e-02	2.08e-02	-2.04e-02	;...
1.25e-02	2.00e-02	-2.22e-02	;...
1.20e-02	2.20e-02	-2.06e-02	;...
1.08e-02	1.90e-02	-2.39e-02	;...
1.05e-02	2.10e-02	-2.23e-02	;...
1.73e-02	2.06e-02	-1.81e-02	;...
1.91e-02	1.93e-02	-1.77e-02	;...
1.78e-02	1.86e-02	-1.97e-02	;...
2.08e-02	1.79e-02	-1.72e-02	;...
2.26e-02	1.64e-02	-1.65e-02	;...
2.16e-02	1.57e-02	-1.83e-02	;...
2.05e-02	1.49e-02	-2.01e-02	;...
1.98e-02	1.72e-02	-1.90e-02	;...
1.94e-02	1.41e-02	-2.19e-02	;...
1.86e-02	1.64e-02	-2.09e-02	;...
1.81e-02	1.31e-02	-2.35e-02	;...
1.74e-02	1.55e-02	-2.25e-02	;...
1.67e-02	1.22e-02	-2.49e-02	;...
1.60e-02	1.46e-02	-2.41e-02	;...
1.53e-02	1.69e-02	-2.30e-02	;...
1.53e-02	1.11e-02	-2.63e-02	;...
1.47e-02	1.35e-02	-2.55e-02	;...
1.32e-02	1.24e-02	-2.69e-02	;...
1.25e-02	1.47e-02	-2.60e-02	;...
1.18e-02	1.69e-02	-2.50e-02	;...
1.40e-02	1.58e-02	-2.46e-02	;...
1.31e-02	1.80e-02	-2.35e-02	;...
1.60e-02	1.99e-02	-2.00e-02	;...
1.67e-02	1.77e-02	-2.14e-02	;...
1.45e-02	1.90e-02	-2.19e-02	;...
-9.82e-04	1.74e-02	-2.73e-02	;...
8.82e-04	1.89e-02	-2.63e-02	;...
2.82e-03	2.01e-02	-2.53e-02	;...
3.16e-03	1.83e-02	-2.66e-02	;...
3.97e-03	1.65e-02	-2.76e-02	;...
1.51e-03	1.69e-02	-2.76e-02	;...
4.63e-03	2.14e-02	-2.39e-02	;...
6.11e-03	2.27e-02	-2.23e-02	;...
6.80e-03	2.09e-02	-2.38e-02	;...
7.71e-03	2.37e-02	-2.07e-02	;...
8.38e-03	2.19e-02	-2.23e-02	;...
8.82e-03	2.00e-02	-2.39e-02	;...
9.52e-03	1.79e-02	-2.53e-02	;...
1.04e-02	1.58e-02	-2.63e-02	;...
8.19e-03	1.66e-02	-2.66e-02	;...
1.10e-02	1.35e-02	-2.73e-02	;...
8.74e-03	1.46e-02	-2.76e-02	;...
6.48e-03	1.57e-02	-2.76e-02	;...
5.25e-03	1.95e-02	-2.54e-02	;...
7.19e-03	1.88e-02	-2.54e-02	;...
5.79e-03	1.78e-02	-2.64e-02	;...
-2.23e-03	5.27e-19	-3.23e-02	;...
-4.46e-03	1.99e-18	-3.21e-02	;...
-3.09e-03	2.25e-03	-3.22e-02	;...
-6.67e-03	-2.54e-19	-3.17e-02	;...
-5.32e-03	2.31e-03	-3.19e-02	;...
-8.85e-03	2.02e-18	-3.12e-02	;...
-7.61e-03	2.30e-03	-3.14e-02	;...
-6.26e-03	4.55e-03	-3.15e-02	;...
-4.53e-03	6.52e-03	-3.14e-02	;...
-3.84e-03	4.34e-03	-3.19e-02	;...
-1.10e-02	1.39e-18	-3.05e-02	;...
-9.77e-03	2.34e-03	-3.08e-02	;...
-1.31e-02	8.24e-18	-2.96e-02	;...
-1.19e-02	2.38e-03	-3.00e-02	;...
-1.06e-02	4.68e-03	-3.03e-02	;...
-1.51e-02	1.53e-17	-2.87e-02	;...
-1.40e-02	2.34e-03	-2.91e-02	;...
-1.70e-02	7.71e-18	-2.76e-02	;...
-1.60e-02	2.29e-03	-2.81e-02	;...
-1.49e-02	4.58e-03	-2.84e-02	;...
-1.36e-02	6.77e-03	-2.86e-02	;...
-1.28e-02	4.60e-03	-2.94e-02	;...
-1.24e-02	9.04e-03	-2.85e-02	;...
-1.15e-02	6.89e-03	-2.95e-02	;...
-1.06e-02	1.09e-02	-2.86e-02	;...
-1.01e-02	8.84e-03	-2.95e-02	;...
-8.96e-03	1.28e-02	-2.84e-02	;...
-8.32e-03	1.07e-02	-2.94e-02	;...
-7.72e-03	8.60e-03	-3.03e-02	;...
-7.14e-03	1.45e-02	-2.81e-02	;...
-6.54e-03	1.26e-02	-2.91e-02	;...
-5.94e-03	1.06e-02	-3.00e-02	;...
-5.24e-03	8.56e-03	-3.08e-02	;...
-8.45e-03	4.46e-03	-3.10e-02	;...
-9.34e-03	6.79e-03	-3.03e-02	;...
-6.85e-03	6.65e-03	-3.10e-02	;...
-1.89e-02	-7.71e-18	-2.63e-02	;...
-1.79e-02	2.29e-03	-2.69e-02	;...
-2.07e-02	3.51e-18	-2.49e-02	;...
-1.98e-02	2.34e-03	-2.55e-02	;...
-1.87e-02	4.58e-03	-2.60e-02	;...
-2.24e-02	-5.02e-19	-2.35e-02	;...
-2.15e-02	2.38e-03	-2.41e-02	;...
-2.39e-02	6.40e-18	-2.19e-02	;...
-2.32e-02	2.34e-03	-2.25e-02	;...
-2.23e-02	4.68e-03	-2.30e-02	;...
-2.12e-02	6.89e-03	-2.35e-02	;...
-2.06e-02	4.60e-03	-2.46e-02	;...
-1.99e-02	9.04e-03	-2.39e-02	;...
-1.95e-02	6.77e-03	-2.50e-02	;...
-2.54e-02	1.36e-17	-2.01e-02	;...
-2.47e-02	2.30e-03	-2.09e-02	;...
-2.67e-02	8.05e-18	-1.83e-02	;...
-2.61e-02	2.31e-03	-1.90e-02	;...
-2.53e-02	4.55e-03	-1.97e-02	;...
-2.79e-02	2.41e-18	-1.65e-02	;...
-2.74e-02	2.25e-03	-1.72e-02	;...
-2.68e-02	4.34e-03	-1.77e-02	;...
-2.61e-02	6.52e-03	-1.81e-02	;...
-2.52e-02	8.56e-03	-1.85e-02	;...
-2.42e-02	1.06e-02	-1.87e-02	;...
-2.36e-02	8.60e-03	-2.04e-02	;...
-2.31e-02	1.26e-02	-1.89e-02	;...
-2.19e-02	1.45e-02	-1.89e-02	;...
-2.14e-02	1.28e-02	-2.07e-02	;...
-2.08e-02	1.09e-02	-2.23e-02	;...
-2.26e-02	1.07e-02	-2.06e-02	;...
-2.18e-02	8.84e-03	-2.22e-02	;...
-2.39e-02	4.46e-03	-2.14e-02	;...
-2.46e-02	6.65e-03	-2.00e-02	;...
-2.29e-02	6.79e-03	-2.19e-02	;...
-2.06e-02	1.63e-02	-1.89e-02	;...
-1.91e-02	1.81e-02	-1.89e-02	;...
-1.88e-02	1.64e-02	-2.07e-02	;...
-1.75e-02	1.98e-02	-1.87e-02	;...
-1.59e-02	2.13e-02	-1.85e-02	;...
-1.55e-02	1.98e-02	-2.04e-02	;...
-1.52e-02	1.80e-02	-2.22e-02	;...
-1.72e-02	1.82e-02	-2.06e-02	;...
-1.48e-02	1.62e-02	-2.39e-02	;...
-1.68e-02	1.64e-02	-2.23e-02	;...
-1.43e-02	2.28e-02	-1.81e-02	;...
-1.24e-02	2.41e-02	-1.77e-02	;...
-1.22e-02	2.27e-02	-1.97e-02	;...
-1.06e-02	2.54e-02	-1.72e-02	;...
-1.03e-02	2.41e-02	-1.90e-02	;...
-9.81e-03	2.28e-02	-2.09e-02	;...
-9.39e-03	2.13e-02	-2.25e-02	;...
-8.92e-03	1.98e-02	-2.41e-02	;...
-1.14e-02	1.98e-02	-2.30e-02	;...
-8.35e-03	1.81e-02	-2.55e-02	;...
-7.72e-03	1.63e-02	-2.69e-02	;...
-1.01e-02	1.64e-02	-2.60e-02	;...
-1.25e-02	1.64e-02	-2.50e-02	;...
-1.07e-02	1.82e-02	-2.46e-02	;...
-1.31e-02	1.80e-02	-2.35e-02	;...
-1.39e-02	2.14e-02	-2.00e-02	;...
-1.16e-02	2.14e-02	-2.14e-02	;...
-1.35e-02	1.97e-02	-2.19e-02	;...
-1.69e-02	4.45e-03	-2.73e-02	;...
-1.77e-02	6.67e-03	-2.63e-02	;...
-1.82e-02	8.88e-03	-2.53e-02	;...
-1.64e-02	8.65e-03	-2.66e-02	;...
-1.45e-02	8.88e-03	-2.76e-02	;...
-1.56e-02	6.67e-03	-2.76e-02	;...
-1.89e-02	1.10e-02	-2.39e-02	;...
-1.97e-02	1.28e-02	-2.23e-02	;...
-1.78e-02	1.29e-02	-2.38e-02	;...
-2.02e-02	1.47e-02	-2.07e-02	;...
-1.83e-02	1.47e-02	-2.23e-02	;...
-1.63e-02	1.46e-02	-2.39e-02	;...
-1.41e-02	1.46e-02	-2.53e-02	;...
-1.18e-02	1.47e-02	-2.63e-02	;...
-1.33e-02	1.29e-02	-2.66e-02	;...
-9.45e-03	1.47e-02	-2.73e-02	;...
-1.12e-02	1.28e-02	-2.76e-02	;...
-1.29e-02	1.10e-02	-2.76e-02	;...
-1.69e-02	1.10e-02	-2.54e-02	;...
-1.57e-02	1.27e-02	-2.54e-02	;...
-1.51e-02	1.10e-02	-2.64e-02	;...
-6.90e-04	-2.12e-03	-3.23e-02	;...
-1.38e-03	-4.25e-03	-3.21e-02	;...
-3.09e-03	-2.25e-03	-3.22e-02	;...
-2.06e-03	-6.35e-03	-3.17e-02	;...
-3.84e-03	-4.34e-03	-3.19e-02	;...
-2.74e-03	-8.42e-03	-3.12e-02	;...
-4.53e-03	-6.52e-03	-3.14e-02	;...
-6.26e-03	-4.55e-03	-3.15e-02	;...
-7.61e-03	-2.30e-03	-3.14e-02	;...
-5.32e-03	-2.31e-03	-3.19e-02	;...
-3.39e-03	-1.04e-02	-3.05e-02	;...
-5.24e-03	-8.56e-03	-3.08e-02	;...
-4.04e-03	-1.24e-02	-2.96e-02	;...
-5.94e-03	-1.06e-02	-3.00e-02	;...
-7.72e-03	-8.60e-03	-3.03e-02	;...
-4.66e-03	-1.43e-02	-2.87e-02	;...
-6.54e-03	-1.26e-02	-2.91e-02	;...
-5.26e-03	-1.62e-02	-2.76e-02	;...
-7.14e-03	-1.45e-02	-2.81e-02	;...
-8.96e-03	-1.28e-02	-2.84e-02	;...
-1.06e-02	-1.09e-02	-2.86e-02	;...
-8.32e-03	-1.07e-02	-2.94e-02	;...
-1.24e-02	-9.04e-03	-2.85e-02	;...
-1.01e-02	-8.84e-03	-2.95e-02	;...
-1.36e-02	-6.77e-03	-2.86e-02	;...
-1.15e-02	-6.89e-03	-2.95e-02	;...
-1.49e-02	-4.58e-03	-2.84e-02	;...
-1.28e-02	-4.60e-03	-2.94e-02	;...
-1.06e-02	-4.68e-03	-3.03e-02	;...
-1.60e-02	-2.29e-03	-2.81e-02	;...
-1.40e-02	-2.34e-03	-2.91e-02	;...
-1.19e-02	-2.38e-03	-3.00e-02	;...
-9.77e-03	-2.34e-03	-3.08e-02	;...
-6.85e-03	-6.65e-03	-3.10e-02	;...
-9.34e-03	-6.79e-03	-3.03e-02	;...
-8.45e-03	-4.46e-03	-3.10e-02	;...
-5.84e-03	-1.80e-02	-2.63e-02	;...
-7.72e-03	-1.63e-02	-2.69e-02	;...
-6.39e-03	-1.97e-02	-2.49e-02	;...
-8.35e-03	-1.81e-02	-2.55e-02	;...
-1.01e-02	-1.64e-02	-2.60e-02	;...
-6.91e-03	-2.13e-02	-2.35e-02	;...
-8.92e-03	-1.98e-02	-2.41e-02	;...
-7.39e-03	-2.27e-02	-2.19e-02	;...
-9.39e-03	-2.13e-02	-2.25e-02	;...
-1.14e-02	-1.98e-02	-2.30e-02	;...
-1.31e-02	-1.80e-02	-2.35e-02	;...
-1.07e-02	-1.82e-02	-2.46e-02	;...
-1.48e-02	-1.62e-02	-2.39e-02	;...
-1.25e-02	-1.64e-02	-2.50e-02	;...
-7.84e-03	-2.41e-02	-2.01e-02	;...
-9.81e-03	-2.28e-02	-2.09e-02	;...
-8.25e-03	-2.54e-02	-1.83e-02	;...
-1.03e-02	-2.41e-02	-1.90e-02	;...
-1.22e-02	-2.27e-02	-1.97e-02	;...
-8.63e-03	-2.65e-02	-1.65e-02	;...
-1.06e-02	-2.54e-02	-1.72e-02	;...
-1.24e-02	-2.41e-02	-1.77e-02	;...
-1.43e-02	-2.28e-02	-1.81e-02	;...
-1.59e-02	-2.13e-02	-1.85e-02	;...
-1.75e-02	-1.98e-02	-1.87e-02	;...
-1.55e-02	-1.98e-02	-2.04e-02	;...
-1.91e-02	-1.81e-02	-1.89e-02	;...
-2.06e-02	-1.63e-02	-1.89e-02	;...
-1.88e-02	-1.64e-02	-2.07e-02	;...
-1.68e-02	-1.64e-02	-2.23e-02	;...
-1.72e-02	-1.82e-02	-2.06e-02	;...
-1.52e-02	-1.80e-02	-2.22e-02	;...
-1.16e-02	-2.14e-02	-2.14e-02	;...
-1.39e-02	-2.14e-02	-2.00e-02	;...
-1.35e-02	-1.97e-02	-2.19e-02	;...
-2.19e-02	-1.45e-02	-1.89e-02	;...
-2.31e-02	-1.26e-02	-1.89e-02	;...
-2.14e-02	-1.28e-02	-2.07e-02	;...
-2.42e-02	-1.06e-02	-1.87e-02	;...
-2.52e-02	-8.56e-03	-1.85e-02	;...
-2.36e-02	-8.60e-03	-2.04e-02	;...
-2.18e-02	-8.84e-03	-2.22e-02	;...
-2.26e-02	-1.07e-02	-2.06e-02	;...
-1.99e-02	-9.04e-03	-2.39e-02	;...
-2.08e-02	-1.09e-02	-2.23e-02	;...
-2.61e-02	-6.52e-03	-1.81e-02	;...
-2.68e-02	-4.34e-03	-1.77e-02	;...
-2.53e-02	-4.55e-03	-1.97e-02	;...
-2.74e-02	-2.25e-03	-1.72e-02	;...
-2.61e-02	-2.31e-03	-1.90e-02	;...
-2.47e-02	-2.30e-03	-2.09e-02	;...
-2.32e-02	-2.34e-03	-2.25e-02	;...
-2.15e-02	-2.38e-03	-2.41e-02	;...
-2.23e-02	-4.68e-03	-2.30e-02	;...
-1.98e-02	-2.34e-03	-2.55e-02	;...
-1.79e-02	-2.29e-03	-2.69e-02	;...
-1.87e-02	-4.58e-03	-2.60e-02	;...
-1.95e-02	-6.77e-03	-2.50e-02	;...
-2.06e-02	-4.60e-03	-2.46e-02	;...
-2.12e-02	-6.89e-03	-2.35e-02	;...
-2.46e-02	-6.65e-03	-2.00e-02	;...
-2.39e-02	-4.46e-03	-2.14e-02	;...
-2.29e-02	-6.79e-03	-2.19e-02	;...
-9.45e-03	-1.47e-02	-2.73e-02	;...
-1.18e-02	-1.47e-02	-2.63e-02	;...
-1.41e-02	-1.46e-02	-2.53e-02	;...
-1.33e-02	-1.29e-02	-2.66e-02	;...
-1.29e-02	-1.10e-02	-2.76e-02	;...
-1.12e-02	-1.28e-02	-2.76e-02	;...
-1.63e-02	-1.46e-02	-2.39e-02	;...
-1.83e-02	-1.47e-02	-2.23e-02	;...
-1.78e-02	-1.29e-02	-2.38e-02	;...
-2.02e-02	-1.47e-02	-2.07e-02	;...
-1.97e-02	-1.28e-02	-2.23e-02	;...
-1.89e-02	-1.10e-02	-2.39e-02	;...
-1.82e-02	-8.88e-03	-2.53e-02	;...
-1.77e-02	-6.67e-03	-2.63e-02	;...
-1.64e-02	-8.65e-03	-2.66e-02	;...
-1.69e-02	-4.45e-03	-2.73e-02	;...
-1.56e-02	-6.67e-03	-2.76e-02	;...
-1.45e-02	-8.88e-03	-2.76e-02	;...
-1.57e-02	-1.27e-02	-2.54e-02	;...
-1.69e-02	-1.10e-02	-2.54e-02	;...
-1.51e-02	-1.10e-02	-2.64e-02	;...
1.81e-03	-1.31e-03	-3.23e-02	;...
3.61e-03	-2.62e-03	-3.21e-02	;...
1.18e-03	-3.63e-03	-3.22e-02	;...
5.40e-03	-3.92e-03	-3.17e-02	;...
2.94e-03	-4.99e-03	-3.19e-02	;...
7.16e-03	-5.20e-03	-3.12e-02	;...
4.80e-03	-6.33e-03	-3.14e-02	;...
2.39e-03	-7.36e-03	-3.15e-02	;...
-1.66e-04	-7.94e-03	-3.14e-02	;...
5.52e-04	-5.77e-03	-3.19e-02	;...
8.89e-03	-6.46e-03	-3.05e-02	;...
6.53e-03	-7.63e-03	-3.08e-02	;...
1.06e-02	-7.68e-03	-2.96e-02	;...
8.23e-03	-8.92e-03	-3.00e-02	;...
5.80e-03	-1.00e-02	-3.03e-02	;...
1.22e-02	-8.87e-03	-2.87e-02	;...
9.92e-03	-1.01e-02	-2.91e-02	;...
1.38e-02	-1.00e-02	-2.76e-02	;...
1.16e-02	-1.13e-02	-2.81e-02	;...
9.38e-03	-1.25e-02	-2.84e-02	;...
7.04e-03	-1.35e-02	-2.86e-02	;...
7.64e-03	-1.12e-02	-2.94e-02	;...
4.75e-03	-1.46e-02	-2.85e-02	;...
5.29e-03	-1.24e-02	-2.95e-02	;...
2.23e-03	-1.50e-02	-2.86e-02	;...
2.98e-03	-1.31e-02	-2.95e-02	;...
-2.59e-04	-1.56e-02	-2.84e-02	;...
4.21e-04	-1.36e-02	-2.94e-02	;...
1.19e-03	-1.15e-02	-3.03e-02	;...
-2.77e-03	-1.60e-02	-2.81e-02	;...
-2.09e-03	-1.40e-02	-2.91e-02	;...
-1.42e-03	-1.21e-02	-3.00e-02	;...
-7.94e-04	-1.00e-02	-3.08e-02	;...
4.21e-03	-8.57e-03	-3.10e-02	;...
3.57e-03	-1.10e-02	-3.03e-02	;...
1.63e-03	-9.41e-03	-3.10e-02	;...
1.53e-02	-1.11e-02	-2.63e-02	;...
1.32e-02	-1.24e-02	-2.69e-02	;...
1.67e-02	-1.22e-02	-2.49e-02	;...
1.47e-02	-1.35e-02	-2.55e-02	;...
1.25e-02	-1.47e-02	-2.60e-02	;...
1.81e-02	-1.31e-02	-2.35e-02	;...
1.60e-02	-1.46e-02	-2.41e-02	;...
1.94e-02	-1.41e-02	-2.19e-02	;...
1.74e-02	-1.55e-02	-2.25e-02	;...
1.53e-02	-1.69e-02	-2.30e-02	;...
1.31e-02	-1.80e-02	-2.35e-02	;...
1.40e-02	-1.58e-02	-2.46e-02	;...
1.08e-02	-1.90e-02	-2.39e-02	;...
1.18e-02	-1.69e-02	-2.50e-02	;...
2.05e-02	-1.49e-02	-2.01e-02	;...
1.86e-02	-1.64e-02	-2.09e-02	;...
2.16e-02	-1.57e-02	-1.83e-02	;...
1.98e-02	-1.72e-02	-1.90e-02	;...
1.78e-02	-1.86e-02	-1.97e-02	;...
2.26e-02	-1.64e-02	-1.65e-02	;...
2.08e-02	-1.79e-02	-1.72e-02	;...
1.91e-02	-1.93e-02	-1.77e-02	;...
1.73e-02	-2.06e-02	-1.81e-02	;...
1.54e-02	-2.17e-02	-1.85e-02	;...
1.34e-02	-2.28e-02	-1.87e-02	;...
1.41e-02	-2.08e-02	-2.04e-02	;...
1.13e-02	-2.38e-02	-1.89e-02	;...
9.18e-03	-2.46e-02	-1.89e-02	;...
9.79e-03	-2.29e-02	-2.07e-02	;...
1.05e-02	-2.10e-02	-2.23e-02	;...
1.20e-02	-2.20e-02	-2.06e-02	;...
1.25e-02	-2.00e-02	-2.22e-02	;...
1.67e-02	-1.77e-02	-2.14e-02	;...
1.60e-02	-1.99e-02	-2.00e-02	;...
1.45e-02	-1.90e-02	-2.19e-02	;...
7.05e-03	-2.53e-02	-1.89e-02	;...
4.79e-03	-2.59e-02	-1.89e-02	;...
5.54e-03	-2.43e-02	-2.07e-02	;...
2.59e-03	-2.63e-02	-1.87e-02	;...
3.56e-04	-2.66e-02	-1.85e-02	;...
8.83e-04	-2.51e-02	-2.04e-02	;...
1.66e-03	-2.35e-02	-2.22e-02	;...
3.23e-03	-2.48e-02	-2.06e-02	;...
2.44e-03	-2.18e-02	-2.39e-02	;...
3.90e-03	-2.32e-02	-2.23e-02	;...
-1.85e-03	-2.68e-02	-1.81e-02	;...
-4.15e-03	-2.68e-02	-1.77e-02	;...
-3.51e-03	-2.55e-02	-1.97e-02	;...
-6.33e-03	-2.67e-02	-1.72e-02	;...
-5.88e-03	-2.56e-02	-1.90e-02	;...
-5.45e-03	-2.42e-02	-2.09e-02	;...
-4.94e-03	-2.28e-02	-2.25e-02	;...
-4.40e-03	-2.12e-02	-2.41e-02	;...
-2.45e-03	-2.27e-02	-2.30e-02	;...
-3.90e-03	-1.96e-02	-2.55e-02	;...
-3.36e-03	-1.78e-02	-2.69e-02	;...
-1.43e-03	-1.92e-02	-2.60e-02	;...
4.16e-04	-2.06e-02	-2.50e-02	;...
-1.99e-03	-2.10e-02	-2.46e-02	;...
-4.36e-06	-2.23e-02	-2.35e-02	;...
-1.28e-03	-2.55e-02	-2.00e-02	;...
-3.15e-03	-2.41e-02	-2.14e-02	;...
-6.21e-04	-2.39e-02	-2.19e-02	;...
1.10e-02	-1.35e-02	-2.73e-02	;...
1.04e-02	-1.58e-02	-2.63e-02	;...
9.52e-03	-1.79e-02	-2.53e-02	;...
8.19e-03	-1.66e-02	-2.66e-02	;...
6.48e-03	-1.57e-02	-2.76e-02	;...
8.74e-03	-1.46e-02	-2.76e-02	;...
8.82e-03	-2.00e-02	-2.39e-02	;...
8.38e-03	-2.19e-02	-2.23e-02	;...
6.80e-03	-2.09e-02	-2.38e-02	;...
7.71e-03	-2.37e-02	-2.07e-02	;...
6.11e-03	-2.27e-02	-2.23e-02	;...
4.63e-03	-2.14e-02	-2.39e-02	;...
2.82e-03	-2.01e-02	-2.53e-02	;...
8.82e-04	-1.89e-02	-2.63e-02	;...
3.16e-03	-1.83e-02	-2.66e-02	;...
-9.82e-04	-1.74e-02	-2.73e-02	;...
1.51e-03	-1.69e-02	-2.76e-02	;...
3.97e-03	-1.65e-02	-2.76e-02	;...
7.19e-03	-1.88e-02	-2.54e-02	;...
5.25e-03	-1.95e-02	-2.54e-02	;...
5.79e-03	-1.78e-02	-2.64e-02	;...
3.82e-03	-2.50e-17	-3.22e-02	;...
5.66e-03	1.26e-03	-3.19e-02	;...
7.50e-03	2.61e-03	-3.14e-02	;...
7.74e-03	-3.13e-18	-3.15e-02	;...
7.50e-03	-2.61e-03	-3.14e-02	;...
5.66e-03	-1.26e-03	-3.19e-02	;...
9.27e-03	3.85e-03	-3.08e-02	;...
1.10e-02	5.07e-03	-3.00e-02	;...
1.13e-02	2.42e-03	-3.03e-02	;...
1.27e-02	6.31e-03	-2.91e-02	;...
1.43e-02	7.56e-03	-2.81e-02	;...
1.48e-02	5.07e-03	-2.84e-02	;...
1.50e-02	2.53e-03	-2.86e-02	;...
1.30e-02	3.79e-03	-2.94e-02	;...
1.54e-02	-5.53e-18	-2.85e-02	;...
1.34e-02	1.21e-03	-2.95e-02	;...
1.50e-02	-2.53e-03	-2.86e-02	;...
1.34e-02	-1.21e-03	-2.95e-02	;...
1.48e-02	-5.07e-03	-2.84e-02	;...
1.30e-02	-3.79e-03	-2.94e-02	;...
1.13e-02	-2.42e-03	-3.03e-02	;...
1.43e-02	-7.56e-03	-2.81e-02	;...
1.27e-02	-6.31e-03	-2.91e-02	;...
1.10e-02	-5.07e-03	-3.00e-02	;...
9.27e-03	-3.85e-03	-3.08e-02	;...
9.45e-03	1.35e-03	-3.10e-02	;...
1.15e-02	-7.56e-18	-3.03e-02	;...
9.45e-03	-1.35e-03	-3.10e-02	;...
1.59e-02	8.68e-03	-2.69e-02	;...
1.74e-02	9.76e-03	-2.55e-02	;...
1.78e-02	7.30e-03	-2.60e-02	;...
1.88e-02	1.07e-02	-2.41e-02	;...
2.01e-02	1.17e-02	-2.25e-02	;...
2.08e-02	9.35e-03	-2.30e-02	;...
2.12e-02	6.90e-03	-2.35e-02	;...
1.94e-02	8.39e-03	-2.46e-02	;...
2.14e-02	4.41e-03	-2.39e-02	;...
1.98e-02	5.98e-03	-2.50e-02	;...
2.13e-02	1.27e-02	-2.09e-02	;...
2.25e-02	1.35e-02	-1.90e-02	;...
2.32e-02	1.12e-02	-1.97e-02	;...
2.35e-02	1.43e-02	-1.72e-02	;...
2.42e-02	1.22e-02	-1.77e-02	;...
2.49e-02	1.00e-02	-1.81e-02	;...
2.54e-02	7.89e-03	-1.85e-02	;...
2.58e-02	5.67e-03	-1.87e-02	;...
2.42e-02	6.92e-03	-2.04e-02	;...
2.61e-02	3.45e-03	-1.89e-02	;...
2.63e-02	1.12e-03	-1.89e-02	;...
2.48e-02	2.23e-03	-2.07e-02	;...
2.32e-02	3.45e-03	-2.23e-02	;...
2.46e-02	4.59e-03	-2.06e-02	;...
2.29e-02	5.69e-03	-2.22e-02	;...
2.20e-02	1.04e-02	-2.14e-02	;...
2.38e-02	9.09e-03	-2.00e-02	;...
2.25e-02	7.97e-03	-2.19e-02	;...
2.63e-02	-1.12e-03	-1.89e-02	;...
2.61e-02	-3.45e-03	-1.89e-02	;...
2.48e-02	-2.23e-03	-2.07e-02	;...
2.58e-02	-5.67e-03	-1.87e-02	;...
2.54e-02	-7.89e-03	-1.85e-02	;...
2.42e-02	-6.92e-03	-2.04e-02	;...
2.29e-02	-5.69e-03	-2.22e-02	;...
2.46e-02	-4.59e-03	-2.06e-02	;...
2.14e-02	-4.41e-03	-2.39e-02	;...
2.32e-02	-3.45e-03	-2.23e-02	;...
2.49e-02	-1.00e-02	-1.81e-02	;...
2.42e-02	-1.22e-02	-1.77e-02	;...
2.32e-02	-1.12e-02	-1.97e-02	;...
2.35e-02	-1.43e-02	-1.72e-02	;...
2.25e-02	-1.35e-02	-1.90e-02	;...
2.13e-02	-1.27e-02	-2.09e-02	;...
2.01e-02	-1.17e-02	-2.25e-02	;...
1.88e-02	-1.07e-02	-2.41e-02	;...
2.08e-02	-9.35e-03	-2.30e-02	;...
1.74e-02	-9.76e-03	-2.55e-02	;...
1.59e-02	-8.68e-03	-2.69e-02	;...
1.78e-02	-7.30e-03	-2.60e-02	;...
1.98e-02	-5.98e-03	-2.50e-02	;...
1.94e-02	-8.39e-03	-2.46e-02	;...
2.12e-02	-6.90e-03	-2.35e-02	;...
2.38e-02	-9.09e-03	-2.00e-02	;...
2.20e-02	-1.04e-02	-2.14e-02	;...
2.25e-02	-7.97e-03	-2.19e-02	;...
1.63e-02	6.32e-03	-2.73e-02	;...
1.82e-02	4.99e-03	-2.63e-02	;...
2.00e-02	3.52e-03	-2.53e-02	;...
1.84e-02	2.65e-03	-2.66e-02	;...
1.69e-02	1.32e-03	-2.76e-02	;...
1.66e-02	3.80e-03	-2.76e-02	;...
2.18e-02	2.20e-03	-2.39e-02	;...
2.34e-02	1.19e-03	-2.23e-02	;...
2.20e-02	-1.90e-17	-2.38e-02	;...
2.50e-02	-2.05e-17	-2.07e-02	;...
2.34e-02	-1.19e-03	-2.23e-02	;...
2.18e-02	-2.20e-03	-2.39e-02	;...
2.00e-02	-3.52e-03	-2.53e-02	;...
1.82e-02	-4.99e-03	-2.63e-02	;...
1.84e-02	-2.65e-03	-2.66e-02	;...
1.63e-02	-6.32e-03	-2.73e-02	;...
1.66e-02	-3.80e-03	-2.76e-02	;...
1.69e-02	-1.32e-03	-2.76e-02	;...
2.01e-02	1.02e-03	-2.54e-02	;...
2.01e-02	-1.02e-03	-2.54e-02	;...
1.87e-02	-1.85e-17	-2.64e-02	;...
]';
pd.d = postinterp(fem0,'c [mol/m^3]',pd.p ,... 
'recover','ppr'); 
dlmwrite('postdata.txt',pd.d,'precision', '%.15f');
flsave('simulation_step0.mph',fem);
